# Supplementary material for: Pleistocene terrestrial warming trend in East Asia linked to Antarctic ice sheets growth
Source: Nat Commun. 2025 Sep 10;16:8258. doi: 10.1038/s41467-025-63331-3 (PMC12423306; doi:10.1038/s41467-025-63331-3)
Supplement: Supplementary file 3 — Source Data [file 41467_2025_63331_MOESM3_ESM.xlsx]

## Sheet: Fig.2a
Age (Ma)	MAT (℃)	MAT error (℃)
0.154024	9.69957	1.8
0.159834	9.56231	1.8
0.163707	9.30906	1.8
0.173587	8.56677	1.8
0.194819	9.5156	1.8
0.207862	9.52939	1.8
0.213993	9.35741	1.8
0.213993	9.67658	1.8
0.239402	9.65572	1.8
0.247224	8.24268	1.8
0.253699	7.47977	1.8
0.262161	7.93749	1.8
0.268637	7.97028	1.8
0.275155	8.10045	1.8
0.284476	8.95731	1.8
0.291086	9.50936	1.8
0.297647	8.06116	1.8
0.303561	7.72565	1.8
0.308526	8.3391	1.8
0.315003	9.37674	1.8
0.32208	9.69824	1.8
0.329086	10.5389	1.8
0.333819	10.3111	1.8
0.343933	8.70936	1.8
0.343933	8.46561	1.8
0.357464	7.48792	1.8
0.365911	7.42807	1.8
0.374034	7.53607	1.8
0.379467	8.54866	1.8
0.384847	9.63224	1.8
0.39297	11.2136	1.8
0.401195	11.7281	1.8
0.41137	11.5923	1.8
0.41885	11.2092	1.8
0.426145	8.59334	1.8
0.436048	8.32394	1.8
0.441518	7.99683	1.8
0.445205	8.60386	1.8
0.452985	7.9041	1.8
0.457297	8.76271	1.8
0.463681	7.92817	1.8
0.463681	7.92491	1.8
0.469633	9.08227	1.8
0.470413	9.2185	1.8
0.474561	8.28141	1.8
0.485547	9.20037	1.8
0.492676	10.8919	1.8
0.505306	9.96038	1.8
0.514188	9.77215	1.8
0.518807	8.69988	1.8
0.532636	8.21078	1.8
0.53726	7.62144	1.8
0.543833	9.61934	1.8
0.546262	8.48718	1.8
0.553742	8.55825	1.8
0.558506	9.25124	1.8
0.563508	9.16617	1.8
0.568678	11.974	1.8
0.57196	10.6309	1.8
0.574991	9.06921	1.8
0.577565	8.61706	1.8
0.583751	7.44998	1.8
0.587845	10.0278	1.8
0.601648	8.44546	1.8
0.605194	11.1124	1.8
0.609106	12.719	1.8
0.616698	13.0224	1.8
0.62167	12.5905	1.8
0.626401	11.5072	1.8
0.629471	8.78689	1.8
0.634474	8.09246	1.8
0.638382	7.94411	1.8
0.64342	7.58599	1.8
0.6466	8.08886	1.8
0.650937	8.58442	1.8
0.656131	8.80139	1.8
0.65752	8.68464	1.8
0.658958	8.95386	1.8
0.660472	8.58656	1.8
0.66156	8.16881	1.8
0.663535	8.41744	1.8
0.66538	8.03373	1.8
0.6846	9.56368	1.8
0.686916	10.0465	1.8
0.689342	9.98686	1.8
0.691816	11.3711	1.8
0.696812	9.55031	1.8
0.706722	11.6852	1.8
0.708743	10.9293	1.8
0.711168	10.0116	1.8
0.71373	8.98792	1.8
0.715953	8.63357	1.8
0.724885	8.17682	1.8
0.738301	8.20253	1.8
0.747274	8.34496	1.8
0.755718	7.3556	1.8
0.762402	9.27017	1.8
0.769174	9.23198	1.8
0.77766	11.9639	1.8
0.779858	11.4831	1.8
0.7821	11.812	1.8
0.78447	10.365	1.8
0.788694	7.60223	1.8
0.79631	8.92691	1.8
0.79631	8.72209	1.8
0.819594	9.54169	1.8
0.821285	9.91632	1.8
0.823084	8.64392	1.8
0.831286	9.92461	1.8
0.83572	10.0848	1.8
0.845117	9.43001	1.8
0.85556	12.1063	1.8
0.85746	12.3483	1.8
0.862838	10.3613	1.8
0.867118	8.11442	1.8
0.870515	8.07473	1.8
0.872164	8.56215	1.8
0.878958	7.62242	1.8
0.884166	7.56317	1.8
0.892803	8.89883	1.8
0.896164	8.63079	1.8
0.901141	8.3132	1.8
0.907927	10.5009	1.8
0.91176	7.84367	1.8
0.921702	8.19265	1.8
0.93377	7.97748	1.8
0.935717	8.06322	1.8
0.939156	8.75132	1.8
0.940005	8.74392	1.8
0.944157	9.25014	1.8
0.950276	15.0669	1.8
0.952399	14.2034	1.8
0.95892	9.69754	1.8
0.964449	7.34899	1.8
0.971245	11.8446	1.8
0.974768	8.51499	1.8
0.982936	8.98522	1.8
0.984971	7.63949	1.8
0.99337	8.9423	1.8
0.996687	8.84174	1.8
1.00309	8.72409	1.8
1.01123	8.08236	1.8
1.01458	8.70946	1.8
1.01891	8.82808	1.8
1.02339	9.13895	1.8
1.02941	8.31421	1.8
1.0351	8.35544	1.8
1.03918	7.28126	1.8
1.04107	8.2936	1.8
1.04107	8.48297	1.8
1.04181	7.5745	1.8
1.04366	7.38076	1.8
1.04617	7.57452	1.8
1.04845	7.97205	1.8
1.05223	7.78729	1.8
1.05289	7.91201	1.8
1.05675	8.87414	1.8
1.06119	10.0701	1.8
1.06694	12.4252	1.8
1.06845	10.3502	1.8
1.06986	10.2308	1.8
1.07651	9.32896	1.8
1.08264	10.2221	1.8
1.08773	10.5012	1.8
1.09382	8.30032	1.8
1.09764	8.50367	1.8
1.10661	10.5629	1.8
1.11521	7.78619	1.8
1.11771	7.25454	1.8
1.1202	8.63473	1.8
1.12521	8.0248	1.8
1.12772	7.00197	1.8
1.12933	7.2954	1.8
1.139	7.90164	1.8
1.14512	8.90085	1.8
1.15457	10.3216	1.8
1.16126	10.0303	1.8
1.16338	9.7462	1.8
1.16781	9.40327	1.8
1.17594	10.0001	1.8
1.18374	10.0726	1.8
1.18504	10.3978	1.8
1.19044	9.04834	1.8
1.19624	7.57136	1.8
1.20193	6.91615	1.8
1.21408	8.8334	1.8
1.22008	9.83983	1.8
1.2234	10.2089	1.8
1.22678	10.6652	1.8
1.23009	9.76794	1.8
1.2334	10.7458	1.8
1.23678	11.1502	1.8
1.24343	9.54447	1.8
1.24997	8.01193	1.8
1.25414	7.15662	1.8
1.25791	6.88027	1.8
1.25971	6.73444	1.8
1.26482	8.51904	1.8
1.26826	8.17862	1.8
1.27186	7.92055	1.8
1.27562	7.74062	1.8
1.27562	8.06132	1.8
1.27899	8.51351	1.8
1.28998	8.22062	1.8
1.30305	7.78719	1.8
1.31529	8.91515	1.8
1.32339	8.20696	1.8
1.33071	6.17099	1.8
1.33374	6.3344	1.8
1.34097	5.76675	1.8
1.34707	9.1647	1.8
1.35097	8.85829	1.8
1.35784	9.27194	1.8
1.36318	10.5757	1.8
1.36713	10.5037	1.8
1.37247	7.55638	1.8
1.38273	6.1201	1.8
1.38792	8.98736	1.8
1.3912	8.51593	1.8
1.39463	9.49169	1.8
1.39966	9.52586	1.8
1.40283	7.03406	1.8
1.40928	9.70842	1.8
1.41445	8.5078	1.8
1.41963	8.42904	1.8
1.42369	8.84299	1.8
1.42848	8.84383	1.8
1.43343	9.17691	1.8
1.43343	9.58702	1.8
1.43904	10.0134	1.8
1.44243	10.2486	1.8
1.44466	10.0358	1.8
1.44953	7.89336	1.8
1.45295	7.60025	1.8
1.45455	8.16991	1.8
1.45614	7.22418	1.8
1.45774	6.46034	1.8
1.46077	7.91802	1.8
1.46526	8.80252	1.8
1.47687	8.72654	1.8
1.48004	10.3814	1.8
1.48163	10.6944	1.8
1.48383	9.94376	1.8
1.4855	10.6777	1.8
1.48713	9.9632	1.8
1.49201	9.1451	1.8
1.50289	7.68669	1.8
1.50678	7.54793	1.8
1.51109	8.44354	1.8
1.51308	9.87383	1.8
1.51728	9.44706	1.8
1.51927	10.2282	1.8
1.52127	9.04334	1.8
1.52327	11.0154	1.8
1.52535	9.45755	1.8
1.54117	8.7084	1.8
1.54333	7.13786	1.8
1.54596	7.96846	1.8
1.55108	7.71925	1.8
1.55557	7.8459	1.8
1.55984	9.26884	1.8
1.56609	6.76983	1.8
1.57229	9.44835	1.8
1.57229	9.11195	1.8
1.57565	9.46547	1.8
1.57776	9.54074	1.8
1.58569	9.38713	1.8
1.59142	8.70625	1.8
1.59538	7.55984	1.8
1.59925	8.69098	1.8
1.60949	9.03904	1.8
1.61355	9.8583	1.8
1.61658	8.63026	1.8
1.62029	8.07523	1.8
1.62607	9.33362	1.8
1.62982	8.87711	1.8
1.633	7.45518	1.8
1.63693	9.74043	1.8
1.64192	8.60956	1.8
1.64383	9.54731	1.8
1.64671	8.99922	1.8
1.66055	8.40023	1.8
1.66437	9.36586	1.8
1.6683	7.67957	1.8
1.67217	7.93583	1.8
1.67607	7.61894	1.8
1.68027	7.69782	1.8
1.68781	10.4899	1.8
1.69136	9.23224	1.8
1.69521	8.46247	1.8
1.69894	7.17339	1.8
1.70542	7.69146	1.8
1.71073	6.7534	1.8
1.71244	6.48537	1.8
1.7175	8.65644	1.8
1.7251	9.48855	1.8
1.72872	9.23216	1.8
1.73219	8.77012	1.8
1.73563	8.50133	1.8
1.74626	7.71995	1.8
1.7493	6.60806	1.8
1.75363	7.61516	1.8
1.76107	8.89742	1.8
1.76286	9.20338	1.8
1.76447	6.97475	1.8
1.76804	7.45163	1.8
1.771	7.52683	1.8
1.77697	9.13014	1.8
1.78244	7.86925	1.8
1.78712	8.84635	1.8
1.7912	9.01449	1.8
1.79708	8.13048	1.8
1.8032	10.5548	1.8
1.8067	12.1213	1.8
1.80928	10.5061	1.8
1.80928	10.2184	1.8
1.81062	10.5147	1.8
1.81449	10.2947	1.8
1.81601	6.20118	1.8
1.81859	8.31579	1.8
1.82225	7.98579	1.8
1.82517	8.49436	1.8
1.82885	9.19001	1.8
1.8346	9.07923	1.8
1.83814	9.34036	1.8
1.83994	7.72077	1.8
1.84453	7.80296	1.8
1.84814	11.3369	1.8
1.85327	10.6071	1.8
1.86182	10.3383	1.8
1.86605	9.17234	1.8
1.86938	11.6952	1.8
1.87225	9.19054	1.8
1.87693	8.47119	1.8
1.88139	7.71455	1.8
1.89056	7.9352	1.8
1.89298	8.2936	1.8
1.90044	8.10828	1.8
1.90518	7.13397	1.8
1.90926	6.75333	1.8
1.91867	8.61897	1.8
1.92489	8.83169	1.8
1.92747	8.49205	1.8
1.92994	8.35322	1.8
1.93241	9.97122	1.8
1.93912	9.12502	1.8
1.94802	6.99592	1.8
1.95409	9.01516	1.8
1.95829	10.4284	1.8
1.96876	10.3736	1.8
1.97536	9.80566	1.8
1.97877	10.0866	1.8
1.98088	10.1255	1.8
1.98484	11.5494	1.8
1.9888	11.4816	1.8
1.99411	9.2021	1.8
1.99766	8.26168	1.8

## Sheet: Fig.2b
Age (Ma)	Global mean SST (℃)
0	0.136017
0.00105	-0.128304
0.00205	-0.0121764
0.00305	0.062976
0.00405	-0.0348482
0.00505	-0.0236639
0.00605	-0.082882
0.00705	0.0213084
0.00805	-0.0518709
0.00905	-0.173557
0.01005	-0.52802
0.01105	-0.75141
0.01205	-1.23391
0.01305	-1.67822
0.01405	-1.93995
0.01505	-2.34399
0.01605	-2.65845
0.01705	-2.82191
0.01805	-2.92598
0.01905	-3.14695
0.02005	-3.12809
0.02105	-3.04305
0.02205	-3.0825
0.023	-3.19756
0.024	-3.16511
0.025	-3.17216
0.026	-3.26843
0.027	-3.29107
0.028	-3.11447
0.029	-2.99793
0.03	-3.13039
0.031	-3.12431
0.032	-2.91838
0.033	-2.97149
0.034	-2.9913
0.035	-2.91438
0.036	-3.0527
0.037	-3.15024
0.038	-3.09466
0.039	-3.19539
0.04	-3.0773
0.041	-3.0627
0.042	-3.00959
0.043	-2.8518
0.044	-2.8953
0.045	-2.84836
0.046	-3.00332
0.047	-3.02091
0.048	-2.93791
0.049	-2.74176
0.05	-2.70441
0.051	-2.58407
0.052	-2.63154
0.053	-2.71349
0.054	-2.62353
0.055	-2.60859
0.056	-2.59567
0.057	-2.64837
0.058	-2.80584
0.059	-2.84982
0.06	-2.97538
0.061	-2.93399
0.062	-3.01782
0.063	-3.13909
0.064	-3.00574
0.065	-2.97314
0.066	-3.01394
0.067	-2.86961
0.068	-2.75172
0.069	-2.66459
0.07	-2.52108
0.071	-2.37366
0.072	-2.28404
0.073	-2.00386
0.074	-1.87769
0.075	-1.67655
0.076	-1.60992
0.077	-1.64337
0.078	-1.60914
0.079	-1.40723
0.08	-1.15404
0.081	-1.07948
0.082	-1.06207
0.083	-1.06471
0.084	-1.1586
0.085	-1.27274
0.086	-1.28237
0.087	-1.41804
0.088	-1.38145
0.089	-1.32663
0.09	-1.20202
0.091	-1.15954
0.092	-1.0626
0.093	-1.00389
0.094	-0.957369
0.095	-0.881523
0.096	-0.726005
0.097	-0.647949
0.098	-0.589666
0.099	-0.618163
0.1	-0.449851
0.101	-0.519876
0.102	-0.50871
0.103	-0.460941
0.104	-0.398733
0.105	-0.520625
0.106	-0.68794
0.107	-0.90766
0.108	-0.982544
0.109	-0.895258
0.11	-0.982918
0.111	-0.940083
0.112	-0.723981
0.113	-0.713981
0.114	-0.663981
0.115	-0.663981
0.116	-0.563981
0.117	-0.363981
0.118	-0.163981
0.119	-0.0639813
0.12	0.136019
0.121	0.336019
0.122	0.436019
0.123	0.536019
0.124	0.636019
0.125	0.636019
0.126	0.636019
0.127	0.636019
0.128	0.436019
0.129	0.236019
0.13	-0.263981
0.131	-1.01084
0.132	-1.23082
0.133	-1.52763
0.134	-1.73848
0.135	-1.9322
0.136	-1.98156
0.137	-2.11335
0.138	-2.22249
0.139	-2.34276
0.14	-2.31112
0.141	-2.31167
0.142	-2.38596
0.143	-2.38847
0.144	-2.52364
0.145	-2.41084
0.146	-2.31173
0.147	-2.40048
0.148	-2.43493
0.149	-2.40831
0.15	-2.50681
0.151	-2.43079
0.152	-2.35374
0.153	-2.47748
0.154	-2.77518
0.155	-2.89357
0.156	-2.87725
0.157	-3.06563
0.158	-3.00058
0.159	-2.88443
0.16	-2.58522
0.161	-2.37527
0.162	-2.58106
0.163	-2.55514
0.164	-2.45647
0.165	-2.45455
0.166	-2.51016
0.167	-2.64073
0.168	-2.75389
0.169	-2.36436
0.17	-2.2981
0.171	-2.22587
0.172	-2.36356
0.173	-2.30337
0.174	-2.36121
0.175	-2.40261
0.176	-2.21963
0.177	-2.25783
0.178	-2.32171
0.179	-2.13096
0.18	-2.1086
0.181	-2.25455
0.182	-2.38456
0.183	-2.28695
0.184	-2.15773
0.185	-2.07433
0.186	-2.0506
0.187	-1.98516
0.188	-1.85086
0.189	-1.80801
0.19	-1.78631
0.191	-1.62447
0.192	-1.38185
0.193	-1.51508
0.194	-1.48971
0.195	-1.4639
0.196	-1.38144
0.197	-1.26825
0.198	-1.05324
0.199	-0.974004
0.2	-0.945757
0.201	-0.871348
0.202	-0.768079
0.203	-0.689569
0.204	-0.738464
0.205	-0.787377
0.206	-0.784965
0.207	-0.736038
0.208	-0.635121
0.209	-0.609263
0.21	-0.623582
0.211	-0.572019
0.212	-0.537221
0.213	-0.479852
0.214	-0.57328
0.215	-0.617678
0.216	-0.611931
0.217	-0.781627
0.218	-0.990497
0.219	-1.34141
0.22	-1.53453
0.221	-1.62746
0.222	-1.79451
0.223	-1.84643
0.224	-1.81475
0.225	-1.8193
0.226	-1.84353
0.227	-1.78631
0.228	-1.79632
0.229	-1.76785
0.23	-1.7336
0.231	-1.62628
0.232	-1.471
0.233	-1.45207
0.234	-1.40499
0.235	-1.32439
0.236	-1.17718
0.237	-0.963001
0.238	-0.834418
0.239	-0.683568
0.24	-0.630301
0.241	-0.692751
0.242	-0.956195
0.243	-1.17238
0.244	-1.30045
0.245	-1.25875
0.246	-1.60799
0.247	-1.8806
0.248	-2.07503
0.249	-2.22405
0.25	-2.28626
0.251	-2.44172
0.252	-2.33645
0.253	-2.45377
0.254	-2.52115
0.255	-2.45309
0.256	-2.44513
0.257	-2.42721
0.258	-2.44373
0.259	-2.44294
0.26	-2.50986
0.261	-2.54043
0.262	-2.71029
0.263	-2.5332
0.264	-2.67701
0.265	-2.64514
0.266	-2.68235
0.267	-2.79125
0.268	-2.89653
0.269	-3.04647
0.27	-2.92255
0.271	-2.80148
0.272	-2.74586
0.273	-2.95941
0.274	-2.84268
0.275	-2.70906
0.276	-2.69874
0.277	-2.53389
0.278	-2.44268
0.279	-2.3861
0.28	-2.27302
0.281	-2.25332
0.282	-2.06219
0.283	-1.83959
0.284	-1.65098
0.285	-1.5529
0.286	-1.51189
0.287	-1.54303
0.288	-1.69078
0.289	-1.66109
0.29	-1.75891
0.291	-1.82148
0.292	-1.96173
0.293	-2.22364
0.294	-2.21958
0.295	-2.17663
0.296	-2.01323
0.297	-2.05132
0.298	-1.96777
0.299	-1.96409
0.3	-2.00683
0.301	-1.91413
0.302	-1.83865
0.303	-1.73186
0.304	-1.64434
0.305	-1.63261
0.306	-1.57
0.307	-1.57811
0.308	-1.38933
0.309	-1.25902
0.31	-1.2058
0.311	-1.12085
0.312	-1.06284
0.313	-0.914136
0.314	-0.963272
0.315	-1.09535
0.316	-1.09876
0.317	-1.11811
0.318	-1.16106
0.319	-0.984229
0.32	-0.803916
0.321	-0.668022
0.322	-0.558542
0.323	-0.511332
0.324	-0.405658
0.325	-0.318633
0.326	-0.184324
0.327	-0.196269
0.328	-0.0691768
0.329	0.0371466
0.33	0.0268704
0.331	0.0623582
0.332	-0.0225448
0.333	-0.324087
0.334	-0.5024
0.335	-0.871605
0.336	-1.10683
0.337	-1.54242
0.338	-1.63368
0.339	-1.93143
0.34	-2.112
0.341	-2.48101
0.342	-2.61614
0.343	-2.53083
0.344	-2.61334
0.345	-2.77195
0.346	-2.84484
0.347	-2.85362
0.348	-2.82709
0.349	-2.72433
0.35	-2.80846
0.351	-2.90397
0.352	-2.81868
0.353	-2.76017
0.354	-2.87158
0.355	-3.02644
0.356	-2.90201
0.357	-2.93169
0.358	-2.77013
0.359	-2.78273
0.36	-2.63975
0.361	-2.87181
0.362	-3.12076
0.363	-3.11634
0.364	-2.99688
0.365	-3.05332
0.366	-2.9921
0.367	-2.98625
0.368	-2.99288
0.369	-2.831
0.37	-2.79036
0.371	-2.72339
0.372	-2.73926
0.373	-2.92592
0.374	-2.82128
0.375	-2.73566
0.376	-2.64151
0.377	-2.45427
0.378	-2.3436
0.379	-2.1635
0.38	-2.06351
0.381	-1.98833
0.382	-1.9868
0.383	-1.8788
0.384	-1.84187
0.385	-1.95329
0.386	-2.03169
0.387	-1.4845
0.388	-1.62659
0.389	-1.57249
0.39	-1.47013
0.391	-1.31338
0.392	-1.07582
0.393	-1.12643
0.394	-1.15717
0.395	-1.08056
0.396	-1.18665
0.397	-0.79207
0.398	-0.862221
0.399	-0.683522
0.4	-0.410934
0.401	-0.207557
0.402	0.0430661
0.403	0.410526
0.404	0.639421
0.405	0.387102
0.406	0.295533
0.407	0.333489
0.408	0.309394
0.409	0.423846
0.41	0.256068
0.411	0.0217956
0.412	0.0188577
0.413	0.164532
0.414	-0.0604258
0.415	0.0446894
0.416	-0.0480061
0.417	-0.679796
0.418	-0.821124
0.419	-1.0227
0.42	-1.4362
0.421	-1.73932
0.422	-1.97793
0.423	-2.16008
0.424	-2.38001
0.425	-2.49154
0.426	-2.62407
0.427	-2.72509
0.428	-2.86911
0.429	-2.7601
0.43	-2.74684
0.431	-2.98285
0.432	-3.06287
0.433	-3.13991
0.434	-3.1963
0.435	-3.24668
0.436	-3.1047
0.437	-3.29101
0.438	-3.38631
0.439	-3.39093
0.44	-3.29846
0.441	-3.29887
0.442	-3.25122
0.443	-3.32912
0.444	-3.38828
0.445	-3.36368
0.446	-3.42067
0.447	-3.4453
0.448	-3.42451
0.449	-3.34387
0.45	-3.29467
0.451	-3.22442
0.452	-3.29887
0.453	-3.45359
0.454	-3.48857
0.455	-3.51173
0.456	-3.5734
0.457	-3.60482
0.458	-3.52172
0.459	-3.55723
0.46	-3.70073
0.461	-3.82681
0.462	-3.8337
0.463	-3.77195
0.464	-3.65835
0.465	-3.62408
0.466	-3.66656
0.467	-3.60402
0.468	-3.53517
0.469	-3.47052
0.47	-3.33926
0.471	-3.47352
0.472	-3.17961
0.473	-3.0658
0.474	-2.90955
0.475	-2.77625
0.476	-2.7366
0.477	-2.67544
0.478	-2.58796
0.479	-2.40659
0.48	-2.3517
0.481	-2.39855
0.482	-2.22691
0.483	-1.94328
0.484	-1.99617
0.485	-2.03179
0.486	-2.05121
0.487	-2.03463
0.488	-1.95566
0.489	-1.75494
0.49	-1.5082
0.491	-1.43727
0.492	-1.43394
0.493	-1.40607
0.494	-1.34347
0.495	-1.39734
0.496	-1.3237
0.497	-1.23659
0.498	-1.21758
0.499	-1.16519
0.5	-1.22744
0.501	-1.30721
0.502	-1.35023
0.503	-1.38853
0.504	-1.44713
0.505	-1.51245
0.506	-1.58882
0.507	-1.67366
0.508	-1.77849
0.509	-1.95921
0.51	-1.86092
0.511	-1.84986
0.512	-1.87278
0.513	-1.92719
0.514	-1.96677
0.515	-2.00047
0.516	-2.04273
0.517	-1.95271
0.518	-2.00772
0.519	-1.96597
0.52	-1.99738
0.521	-2.01373
0.522	-1.97095
0.523	-1.93126
0.524	-1.95538
0.525	-2.00922
0.526	-2.00469
0.527	-2.06891
0.528	-2.15997
0.529	-2.08341
0.53	-2.24143
0.531	-2.30917
0.532	-2.30583
0.533	-2.48236
0.534	-2.57952
0.535	-2.68321
0.536	-2.74389
0.537	-2.77867
0.538	-2.81807
0.539	-2.90474
0.54	-2.88876
0.541	-2.99201
0.542	-3.0182
0.543	-2.78111
0.544	-2.85922
0.545	-2.72733
0.546	-2.59295
0.547	-2.56203
0.548	-2.51607
0.549	-2.52851
0.55	-2.48444
0.551	-2.48075
0.552	-2.43571
0.553	-2.3319
0.554	-2.16643
0.555	-2.23723
0.556	-2.21928
0.557	-2.26558
0.558	-2.09323
0.559	-2.0958
0.56	-1.92971
0.561	-1.95617
0.562	-1.87384
0.563	-1.80333
0.564	-1.6779
0.565	-1.50314
0.566	-1.40455
0.567	-1.27322
0.568	-1.24824
0.569	-1.34066
0.57	-1.34742
0.571	-1.36715
0.572	-1.33123
0.573	-1.12938
0.574	-1.03895
0.575	-0.931594
0.576	-0.923292
0.577	-0.932462
0.578	-1.02519
0.579	-1.07081
0.58	-1.22477
0.581	-1.39705
0.582	-1.40512
0.583	-1.37829
0.584	-1.21312
0.585	-1.2267
0.586	-1.22383
0.587	-1.28795
0.588	-1.32926
0.589	-1.27209
0.59	-1.14698
0.591	-1.19142
0.592	-1.38599
0.593	-1.30955
0.594	-1.17213
0.595	-1.01831
0.596	-0.86776
0.597	-0.869298
0.598	-0.941539
0.599	-0.910912
0.6	-0.911766
0.601	-0.720239
0.602	-0.714579
0.603	-0.625875
0.604	-0.600051
0.605	-0.546372
0.606	-0.502667
0.607	-0.504525
0.608	-0.617264
0.609	-0.710228
0.61	-0.72776
0.611	-0.796211
0.612	-0.851619
0.613	-0.87578
0.614	-0.956346
0.615	-1.06177
0.616	-1.24719
0.617	-1.35857
0.618	-1.3188
0.619	-1.41294
0.62	-1.48835
0.621	-1.58665
0.622	-1.75582
0.623	-1.9169
0.624	-2.13019
0.625	-2.33638
0.626	-2.44834
0.627	-2.51062
0.628	-2.60613
0.629	-2.70277
0.63	-2.75122
0.631	-2.78524
0.632	-2.75839
0.633	-2.72452
0.634	-2.74275
0.635	-2.72585
0.636	-2.70749
0.637	-2.76195
0.638	-2.61611
0.639	-2.60384
0.64	-2.54559
0.641	-2.51815
0.642	-2.51012
0.643	-2.39359
0.644	-2.3703
0.645	-2.12821
0.646	-2.29455
0.647	-2.31119
0.648	-2.29848
0.649	-2.33293
0.65	-2.42503
0.651	-2.38175
0.652	-2.62375
0.653	-2.4978
0.654	-2.42982
0.655	-2.39692
0.656	-2.27336
0.657	-2.28096
0.658	-2.38813
0.659	-2.42023
0.66	-2.43195
0.661	-2.46649
0.662	-2.49893
0.663	-2.53661
0.664	-2.50253
0.665	-2.4732
0.666	-2.4207
0.667	-2.49595
0.668	-2.49144
0.669	-2.59266
0.67	-2.59007
0.671	-2.61246
0.672	-2.62387
0.673	-2.73331
0.674	-2.63562
0.675	-2.50212
0.676	-2.53803
0.677	-2.38703
0.678	-2.30705
0.679	-2.24305
0.68	-2.23223
0.681	-2.17909
0.682	-2.08847
0.683	-1.86299
0.684	-1.86792
0.685	-1.98306
0.686	-1.99931
0.687	-1.70449
0.688	-1.40865
0.689	-0.903562
0.69	-0.882133
0.691	-1.0188
0.692	-1.01237
0.693	-0.785887
0.694	-1.31171
0.695	-1.28716
0.696	-1.29099
0.697	-1.24935
0.698	-1.08514
0.699	-0.979316
0.7	-0.888291
0.701	-0.908167
0.702	-0.881486
0.703	-1.04767
0.704	-0.934905
0.705	-0.803707
0.706	-0.780811
0.707	-0.875059
0.708	-1.10143
0.709	-1.24458
0.71	-1.42547
0.711	-1.59936
0.712	-1.9484
0.713	-2.05863
0.714	-2.17384
0.715	-2.66555
0.716	-2.6266
0.717	-2.67305
0.718	-2.69497
0.719	-2.71812
0.72	-2.68368
0.721	-2.63197
0.722	-2.60061
0.723	-2.49273
0.724	-2.45324
0.725	-2.40524
0.726	-2.46628
0.727	-2.49211
0.728	-2.46921
0.729	-2.3963
0.73	-2.30225
0.731	-2.16898
0.732	-2.12293
0.733	-2.16688
0.734	-2.08502
0.735	-2.04315
0.736	-1.91634
0.737	-1.83832
0.738	-1.80168
0.739	-1.81387
0.74	-1.8764
0.741	-1.97044
0.742	-2.06313
0.743	-2.11444
0.744	-2.2126
0.745	-2.28407
0.746	-2.43958
0.747	-2.52164
0.748	-2.46704
0.749	-2.32619
0.75	-2.22281
0.751	-2.18465
0.752	-2.1904
0.753	-2.24029
0.754	-2.20479
0.755	-2.26156
0.756	-2.11642
0.757	-2.29374
0.758	-2.25772
0.759	-2.40114
0.76	-2.18927
0.761	-2.00769
0.762	-1.82166
0.763	-1.86307
0.764	-1.73982
0.765	-1.8737
0.766	-1.84881
0.767	-1.85533
0.768	-1.84863
0.769	-1.90676
0.77	-1.95626
0.771	-1.9255
0.772	-1.84267
0.773	-1.77748
0.774	-1.66823
0.775	-1.54346
0.776	-1.35754
0.777	-1.24266
0.778	-1.00251
0.779	-1.20209
0.78	-1.03386
0.781	-0.863987
0.782	-0.749803
0.783	-0.708755
0.784	-0.77923
0.785	-0.989991
0.786	-1.21253
0.787	-1.38507
0.788	-1.56708
0.789	-1.8977
0.79	-2.20471
0.791	-2.47196
0.792	-2.55413
0.793	-2.98095
0.794	-3.53881
0.795	-3.69582
0.796	-3.81438
0.797	-3.75978
0.798	-3.48062
0.799	-3.67283
0.8	-3.59612
0.801	-3.8738
0.802	-3.71423
0.803	-3.71607
0.804	-3.66359
0.805	-3.76076
0.806	-3.70526
0.807	-3.59478
0.808	-3.4668
0.809	-3.38476
0.81	-2.99827
0.811	-2.65379
0.812	-2.53863
0.813	-2.53427
0.814	-2.44846
0.815	-2.41595
0.816	-2.38764
0.817	-2.37372
0.818	-2.3314
0.819	-2.17178
0.82	-1.99879
0.821	-1.9389
0.822	-1.83283
0.823	-1.78843
0.824	-1.80745
0.825	-1.85854
0.826	-1.89771
0.827	-1.8834
0.828	-1.96892
0.829	-1.96911
0.83	-2.00588
0.831	-1.84105
0.832	-1.82523
0.833	-1.65325
0.834	-1.56505
0.835	-1.59064
0.836	-1.52728
0.837	-1.54392
0.838	-1.48682
0.839	-1.46342
0.84	-1.39372
0.841	-1.27439
0.842	-1.08938
0.843	-1.06379
0.844	-0.899644
0.845	-0.89228
0.846	-0.897535
0.847	-0.9356
0.848	-0.965597
0.849	-1.0516
0.85	-1.10607
0.851	-1.37307
0.852	-1.28433
0.853	-1.09809
0.854	-0.936636
0.855	-0.797804
0.856	-0.767018
0.857	-0.640731
0.858	-0.622842
0.859	-0.697503
0.86	-0.725099
0.861	-0.964531
0.862	-1.28868
0.863	-1.5575
0.864	-1.83492
0.865	-2.20696
0.866	-2.39271
0.867	-2.65
0.868	-2.65633
0.869	-2.84018
0.87	-2.89016
0.871	-3.02988
0.872	-3.15626
0.873	-3.16502
0.874	-3.21566
0.875	-3.10773
0.876	-3.08815
0.877	-3.05095
0.878	-2.96586
0.879	-3.1883
0.88	-3.24533
0.881	-3.52257
0.882	-3.41931
0.883	-3.4653
0.884	-3.50527
0.885	-3.58353
0.886	-3.56004
0.887	-3.3844
0.888	-3.47507
0.889	-3.24405
0.89	-3.14701
0.891	-2.9189
0.892	-2.87569
0.893	-2.8311
0.894	-2.77403
0.895	-2.73944
0.896	-2.75344
0.897	-2.73308
0.898	-2.69162
0.899	-2.56751
0.9	-2.54551
0.901	-2.41441
0.902	-2.36328
0.903	-2.20025
0.904	-2.12583
0.905	-2.13616
0.906	-2.11748
0.907	-2.13342
0.908	-2.08325
0.909	-2.05754
0.91	-2.01383
0.911	-1.93559
0.912	-2.05806
0.913	-2.21309
0.914	-2.21698
0.915	-2.35519
0.916	-2.56229
0.917	-2.83469
0.918	-2.91876
0.919	-3.06502
0.92	-3.13598
0.921	-3.27302
0.922	-3.35096
0.923	-3.32446
0.924	-3.27182
0.925	-3.15602
0.926	-3.08357
0.927	-3.14018
0.928	-3.0955
0.929	-2.99468
0.93	-2.83418
0.931	-2.77679
0.932	-2.63427
0.933	-2.35536
0.934	-2.14617
0.935	-2.09182
0.936	-2.03471
0.937	-1.96253
0.938	-1.83041
0.939	-1.70484
0.94	-1.78364
0.941	-1.71398
0.942	-1.55888
0.943	-1.38093
0.944	-1.30997
0.945	-1.17683
0.946	-1.0914
0.947	-0.945728
0.948	-0.893349
0.949	-0.782998
0.95	-0.615011
0.951	-0.58396
0.952	-0.591868
0.953	-0.5725
0.954	-0.615884
0.955	-0.631806
0.956	-0.665921
0.957	-0.825085
0.958	-0.958595
0.959	-0.907995
0.96	-0.92988
0.961	-1.09083
0.962	-1.17481
0.963	-1.32301
0.964	-1.49979
0.965	-1.55676
0.966	-1.54953
0.967	-1.53941
0.968	-1.68709
0.969	-1.73063
0.97	-1.60914
0.971	-1.5394
0.972	-1.40796
0.973	-1.49252
0.974	-1.49989
0.975	-1.46687
0.976	-1.47185
0.977	-1.39084
0.978	-1.37179
0.979	-1.37058
0.98	-1.47464
0.981	-1.5344
0.982	-1.64292
0.983	-1.86608
0.984	-1.85056
0.985	-1.84787
0.986	-1.85812
0.987	-1.82872
0.988	-1.69459
0.989	-1.62566
0.99	-1.67812
0.991	-1.71037
0.992	-1.59297
0.993	-1.52893
0.994	-1.3264
0.995	-1.24801
0.996	-1.11635
0.997	-1.08425
0.998	-1.02554
0.999	-0.983538
1	-1.00367
1.001	-0.974883
1.002	-0.952447
1.003	-1.16698
1.004	-1.26275
1.005	-1.25914
1.006	-1.2298
1.007	-1.24034
1.008	-1.32195
1.009	-1.36793
1.01	-1.42336
1.011	-1.39508
1.012	-1.42259
1.013	-1.33552
1.014	-1.33172
1.015	-1.21275
1.016	-1.16595
1.017	-1.0472
1.018	-0.99619
1.019	-0.867475
1.02	-0.840232
1.021	-0.721382
1.022	-0.591949
1.023	-0.62942
1.024	-0.614804
1.025	-0.538667
1.026	-0.468791
1.027	-0.385131
1.028	-0.381399
1.029	-0.380733
1.03	-0.467605
1.031	-0.563341
1.032	-0.670103
1.033	-0.797476
1.034	-0.895555
1.035	-1.00802
1.036	-1.16999
1.037	-1.24757
1.038	-1.40591
1.039	-1.47722
1.04	-1.39174
1.041	-1.50045
1.042	-1.41589
1.043	-1.34875
1.044	-1.26971
1.045	-1.25226
1.046	-1.33062
1.047	-1.40707
1.048	-1.50213
1.049	-1.54185
1.05	-1.53436
1.051	-1.54101
1.052	-1.61209
1.053	-1.53578
1.054	-1.51655
1.055	-1.34638
1.056	-1.43043
1.057	-1.2813
1.058	-1.20929
1.059	-1.20928
1.06	-1.168
1.061	-1.00962
1.062	-0.800306
1.063	-0.646257
1.064	-0.450121
1.065	-0.245539
1.066	-0.0264021
1.067	0.111456
1.068	0.231205
1.069	0.328694
1.07	0.361509
1.071	0.33658
1.072	0.340174
1.073	0.36112
1.074	0.332457
1.075	0.374091
1.076	0.385985
1.077	0.312294
1.078	0.352202
1.079	0.419194
1.08	0.483913
1.081	0.522778
1.082	0.502615
1.083	0.416317
1.084	0.321783
1.085	0.287373
1.086	0.0153428
1.087	-0.108747
1.088	-0.341371
1.089	-0.397402
1.09	-0.528307
1.091	-0.538905
1.092	-0.581139
1.093	-0.814344
1.094	-0.98232
1.095	-1.14786
1.096	-1.25298
1.097	-1.27818
1.098	-1.16649
1.099	-1.31319
1.1	-1.1744
1.101	-1.17107
1.102	-1.26124
1.103	-1.34811
1.104	-1.2785
1.105	-1.13676
1.106	-0.918029
1.107	-0.830588
1.108	-0.638785
1.109	-0.603755
1.11	-0.26227
1.111	-0.490518
1.112	-0.610382
1.113	-0.748482
1.114	-0.833471
1.115	-0.897708
1.116	-1.02138
1.117	-1.09913
1.118	-1.12102
1.119	-1.26511
1.12	-1.33112
1.121	-1.50556
1.122	-1.67981
1.123	-1.75469
1.124	-1.73084
1.125	-1.68548
1.126	-1.57752
1.127	-1.50738
1.128	-1.4824
1.129	-1.53464
1.13	-1.59407
1.131	-1.59186
1.132	-1.71437
1.133	-1.83163
1.134	-1.70264
1.135	-1.35996
1.136	-1.54858
1.137	-1.55247
1.138	-1.67759
1.139	-1.56402
1.14	-1.41219
1.141	-1.17966
1.142	-1.19667
1.143	-1.09596
1.144	-1.05819
1.145	-1.01138
1.146	-0.901936
1.147	-0.734127
1.148	-0.599092
1.149	-0.449587
1.15	-0.37618
1.151	-0.327985
1.152	-0.445913
1.153	-0.448643
1.154	-0.346472
1.155	-0.271531
1.156	-0.139471
1.157	-0.0588857
1.158	0.0162575
1.159	0.0782806
1.16	0.0896193
1.161	0.10967
1.162	0.190697
1.163	0.291956
1.164	0.271586
1.165	0.297546
1.166	0.34933
1.167	0.362168
1.168	0.356321
1.169	0.444161
1.17	0.449869
1.171	0.403038
1.172	0.416462
1.173	0.426235
1.174	0.45931
1.175	0.405319
1.176	0.414729
1.177	0.415165
1.178	0.376097
1.179	0.404833
1.18	0.425576
1.181	0.552147
1.182	0.60403
1.183	0.646123
1.184	0.595962
1.185	0.625279
1.186	0.591672
1.187	0.594568
1.188	0.588744
1.189	0.517637
1.19	0.492062
1.191	0.216205
1.192	0.106631
1.193	-0.128075
1.194	-0.207041
1.195	-0.419615
1.196	-0.516439
1.197	-0.577245
1.198	-0.817467
1.199	-0.951694
1.2	-1.08819
1.201	-1.05491
1.202	-1.04625
1.203	-1.08452
1.204	-1.05945
1.205	-1.03155
1.206	-1.01448
1.207	-0.903304
1.208	-0.813211
1.209	-0.698193
1.21	-0.734549
1.211	-0.653694
1.212	-0.618228
1.213	-0.737466
1.214	-0.731603
1.215	-0.911367
1.216	-1.02184
1.217	-1.10051
1.218	-1.01077
1.219	-1.03106
1.22	-1.0894
1.221	-1.04032
1.222	-0.913729
1.223	-0.798971
1.224	-0.699729
1.225	-0.577784
1.226	-0.417153
1.227	-0.267213
1.228	-0.23926
1.229	-0.0947773
1.23	0.0106341
1.231	0.325094
1.232	0.435719
1.233	0.420554
1.234	0.405001
1.235	0.402084
1.236	0.376926
1.237	0.363607
1.238	0.245366
1.239	0.150791
1.24	0.112864
1.241	0.0126073
1.242	-0.209376
1.243	-0.467984
1.244	-0.673394
1.245	-0.963291
1.246	-1.28304
1.247	-1.41605
1.248	-1.56001
1.249	-1.61954
1.25	-1.66468
1.251	-1.52495
1.252	-1.46608
1.253	-1.66333
1.254	-1.72879
1.255	-1.82246
1.256	-1.85272
1.257	-1.86433
1.258	-1.78355
1.259	-1.78896
1.26	-1.66739
1.261	-1.79751
1.262	-1.75802
1.263	-1.7568
1.264	-1.62225
1.265	-1.4024
1.266	-1.26705
1.267	-1.20104
1.268	-1.15017
1.269	-1.15397
1.27	-1.01876
1.271	-0.930325
1.272	-0.7832
1.273	-0.723514
1.274	-0.62048
1.275	-0.603185
1.276	-0.517561
1.277	-0.510781
1.278	-0.392942
1.279	-0.450702
1.28	-0.297812
1.281	-0.395914
1.282	-0.571754
1.283	-0.6002
1.284	-0.70466
1.285	-0.727695
1.286	-0.744694
1.287	-0.610054
1.288	-0.648138
1.289	-0.729114
1.29	-0.820309
1.291	-0.662732
1.292	-0.654523
1.293	-0.776417
1.294	-0.890273
1.295	-0.930008
1.296	-0.907108
1.297	-0.884739
1.298	-0.980329
1.299	-0.919678
1.3	-0.859864
1.301	-0.819327
1.302	-0.750051
1.303	-0.693464
1.304	-0.62659
1.305	-0.556685
1.306	-0.425151
1.307	-0.351768
1.308	-0.272076
1.309	-0.157614
1.31	-0.0542881
1.311	-0.041053
1.312	0.0657533
1.313	0.112115
1.314	0.260531
1.315	0.386249
1.316	0.488496
1.317	0.504211
1.318	0.5298
1.319	0.509969
1.32	0.37661
1.321	0.266739
1.322	0.168032
1.323	0.0674899
1.324	-0.00933279
1.325	-0.0401291
1.326	-0.0994823
1.327	-0.031348
1.328	-0.0673505
1.329	-0.146981
1.33	-0.193757
1.331	-0.215218
1.332	-0.254984
1.333	-0.404941
1.334	-0.587114
1.335	-0.512239
1.336	-0.375943
1.337	-0.558374
1.338	-0.629825
1.339	-0.649763
1.34	-0.649266
1.341	-0.606154
1.342	-0.617116
1.343	-0.539209
1.344	-0.426675
1.345	-0.122616
1.346	-0.0391111
1.347	0.0933
1.348	0.217076
1.349	0.341715
1.35	0.436064
1.351	0.396614
1.352	0.57238
1.353	0.734802
1.354	0.915239
1.355	1.09008
1.356	1.05646
1.357	1.03271
1.358	1.11862
1.359	1.13966
1.36	1.10923
1.361	1.11523
1.362	1.09746
1.363	1.02164
1.364	0.865456
1.365	0.688592
1.366	0.537369
1.367	0.292175
1.368	0.178983
1.369	0.0600385
1.37	-0.206389
1.371	-0.389715
1.372	-0.602793
1.373	-0.720638
1.374	-0.848039
1.375	-0.810251
1.376	-0.93043
1.377	-0.952182
1.378	-0.878026
1.379	-0.920826
1.38	-0.936493
1.381	-0.944939
1.382	-0.886249
1.383	-0.728091
1.384	-0.742927
1.385	-0.618209
1.386	-0.367789
1.387	-0.289961
1.388	-0.266906
1.389	-0.255053
1.39	-0.134853
1.391	0.0201413
1.392	0.114652
1.393	0.166828
1.394	0.117927
1.395	0.016646
1.396	0.0990078
1.397	0.20436
1.398	0.294939
1.399	0.276185
1.4	0.212124
1.401	0.200707
1.402	0.187537
1.403	0.17865
1.404	0.0789354
1.405	-0.103582
1.406	-0.262045
1.407	-0.370447
1.408	-0.343344
1.409	-0.151702
1.41	-0.13485
1.411	-0.172293
1.412	-0.23339
1.413	-0.226154
1.414	-0.0154949
1.415	-0.0103076
1.416	0.130984
1.417	0.236184
1.418	0.11928
1.419	0.0840414
1.42	0.130289
1.421	0.194008
1.422	0.2214
1.423	0.217695
1.424	0.246661
1.425	0.324327
1.426	0.33932
1.427	0.360474
1.428	0.411605
1.429	0.401327
1.43	0.358983
1.431	0.508851
1.432	0.600124
1.433	0.65957
1.434	0.832945
1.435	0.870732
1.436	0.817761
1.437	0.871218
1.438	0.861359
1.439	0.877655
1.44	0.887525
1.441	0.972755
1.442	0.965442
1.443	0.987996
1.444	0.995125
1.445	1.05798
1.446	1.03382
1.447	1.01559
1.448	0.951063
1.449	0.857207
1.45	0.656918
1.451	0.460867
1.452	0.231066
1.453	-0.156006
1.454	-0.32998
1.455	-0.559394
1.456	-0.496833
1.457	-0.451337
1.458	-0.489016
1.459	-0.588911
1.46	-0.569534
1.461	-0.659873
1.462	-0.719297
1.463	-0.658597
1.464	-0.579614
1.465	-0.469675
1.466	-0.329658
1.467	-0.276561
1.468	-0.208439
1.469	-0.0842152
1.47	-0.0232443
1.471	0.0671548
1.472	0.121203
1.473	0.182604
1.474	0.245415
1.475	0.357218
1.476	0.459552
1.477	0.5734
1.478	0.674365
1.479	0.731882
1.48	0.726059
1.481	0.825407
1.482	0.883928
1.483	0.897043
1.484	0.97285
1.485	1.04061
1.486	1.04765
1.487	1.08022
1.488	1.0225
1.489	0.886777
1.49	0.736169
1.491	0.626275
1.492	0.503607
1.493	0.405845
1.494	0.29737
1.495	0.207342
1.496	0.121112
1.497	-0.0942753
1.498	-0.161631
1.499	-0.185723
1.5	-0.119747
1.501	-0.117655
1.502	-0.125951
1.503	-0.187984
1.504	-0.204258
1.505	-0.222972
1.506	-0.19049
1.507	-0.132173
1.508	-0.114219
1.509	-0.0665204
1.51	-0.00153375
1.511	0.0321932
1.512	0.16575
1.513	0.248748
1.514	0.312164
1.515	0.341015
1.516	0.35194
1.517	0.337449
1.518	0.41474
1.519	0.43433
1.52	0.411991
1.521	0.450365
1.522	0.303363
1.523	0.322024
1.524	0.325879
1.525	0.239573
1.526	0.207425
1.527	0.160879
1.528	0.228237
1.529	-0.0702403
1.53	-0.123458
1.531	-0.314104
1.532	-0.358885
1.533	-0.482555
1.534	-0.586035
1.535	-0.623411
1.536	-0.626776
1.537	-0.774449
1.538	-0.764333
1.539	-0.685359
1.54	-0.60402
1.541	-0.637974
1.542	-0.603635
1.543	-0.596716
1.544	-0.605159
1.545	-0.541121
1.546	-0.458264
1.547	-0.4751
1.548	-0.429631
1.549	-0.308464
1.55	-0.138875
1.551	0.134727
1.552	0.0767721
1.553	-0.0131871
1.554	-0.0394456
1.555	-0.0482813
1.556	-0.0561687
1.557	0.0346471
1.558	0.296793
1.559	0.45997
1.56	0.52908
1.561	0.553498
1.562	0.549754
1.563	0.564909
1.564	0.638255
1.565	0.578218
1.566	0.615734
1.567	0.541052
1.568	0.447447
1.569	0.413367
1.57	0.284712
1.571	0.247924
1.572	0.110447
1.573	0.0633888
1.574	-0.0579538
1.575	-0.166547
1.576	-0.0454497
1.577	-0.0161397
1.578	-0.260818
1.579	-0.232593
1.58	-0.192736
1.581	-0.0841266
1.582	-0.0274082
1.583	0.104563
1.584	0.227824
1.585	0.32851
1.586	0.290115
1.587	0.226224
1.588	0.144733
1.589	0.168718
1.59	0.124327
1.591	-0.0151652
1.592	0.0579739
1.593	0.218265
1.594	0.348904
1.595	0.350642
1.596	0.324594
1.597	0.326425
1.598	0.376633
1.599	0.446208
1.6	0.48562
1.601	0.520166
1.602	0.567243
1.603	0.61772
1.604	0.63218
1.605	0.707694
1.606	0.691365
1.607	0.702815
1.608	0.718054
1.609	0.699631
1.61	0.671466
1.611	0.69625
1.612	0.710427
1.613	0.673307
1.614	0.703525
1.615	0.70987
1.616	0.691975
1.617	0.664551
1.618	0.62183
1.619	0.546736
1.62	0.50889
1.621	0.449257
1.622	0.438478
1.623	0.42115
1.624	0.332963
1.625	0.25024
1.626	0.230271
1.627	0.311521
1.628	0.375184
1.629	0.491985
1.63	0.592027
1.631	0.605999
1.632	0.603321
1.633	0.576298
1.634	0.499238
1.635	0.489149
1.636	0.360505
1.637	0.309746
1.638	0.260805
1.639	0.187456
1.64	0.134705
1.641	0.119279
1.642	0.11889
1.643	0.0863216
1.644	0.0132314
1.645	-0.00613817
1.646	-0.0572989
1.647	-0.0812611
1.648	-0.130007
1.649	-0.203333
1.65	-0.192039
1.651	-0.204951
1.652	-0.254396
1.653	-0.295131
1.654	-0.380428
1.655	-0.456821
1.656	-0.427986
1.657	-0.475593
1.658	-0.573757
1.659	-0.579085
1.66	-0.642619
1.661	-0.862942
1.662	-0.837868
1.663	-0.844203
1.664	-0.853516
1.665	-0.873357
1.666	-0.781902
1.667	-0.754277
1.668	-0.502636
1.669	-0.306298
1.67	-0.150951
1.671	-0.195804
1.672	-0.293416
1.673	-0.139505
1.674	-0.136378
1.675	-0.0820589
1.676	-0.0368382
1.677	0.0261678
1.678	0.0745666
1.679	0.105783
1.68	0.151567
1.681	0.154548
1.682	0.0521005
1.683	0.185928
1.684	0.240656
1.685	0.122112
1.686	0.181848
1.687	0.259062
1.688	0.255865
1.689	0.309459
1.69	0.422417
1.691	0.514817
1.692	0.549718
1.693	0.541449
1.694	0.49285
1.695	0.322114
1.696	0.250184
1.697	0.139817
1.698	0.0514048
1.699	-0.0103276
1.7	-0.0466563
1.701	-0.0599489
1.702	-0.0708677
1.703	-0.175525
1.704	-0.128014
1.705	-0.0967425
1.706	-0.0206657
1.707	0.0303968
1.708	0.00168979
1.709	-0.0192342
1.71	-0.0769229
1.711	-0.0163351
1.712	0.0466695
1.713	0.122647
1.714	0.183622
1.715	0.325427
1.716	0.342089
1.717	0.458354
1.718	0.480297
1.719	0.514325
1.72	0.415221
1.721	0.319142
1.722	0.26839
1.723	0.218716
1.724	0.265407
1.725	0.281343
1.726	0.238491
1.727	0.206414
1.728	0.160799
1.729	0.119074
1.73	0.0364988
1.731	0.0739063
1.732	0.148543
1.733	0.154887
1.734	0.165251
1.735	0.270969
1.736	0.386272
1.737	0.610928
1.738	0.779579
1.739	0.78379
1.74	0.705839
1.741	0.573888
1.742	0.183982
1.743	0.0328282
1.744	-0.0245689
1.745	-0.124272
1.746	-0.159136
1.747	-0.203069
1.748	-0.26413
1.749	-0.178487
1.75	-0.083016
1.751	-0.100097
1.752	0.00138926
1.753	0.0968216
1.754	0.00323266
1.755	-0.129339
1.756	0.0697483
1.757	0.0369415
1.758	0.0741791
1.759	0.0829252
1.76	0.0963842
1.761	-0.00651663
1.762	-0.0715315
1.763	0.0769851
1.764	0.249246
1.765	0.396872
1.766	0.499541
1.767	0.565973
1.768	0.614566
1.769	0.658928
1.77	0.668415
1.771	0.797457
1.772	0.838095
1.773	1.03025
1.774	1.06558
1.775	1.08144
1.776	1.11174
1.777	1.10071
1.778	1.13616
1.779	1.06726
1.78	0.912392
1.781	0.785526
1.782	0.657427
1.783	0.605341
1.784	0.54348
1.785	0.424807
1.786	0.332641
1.787	0.215971
1.788	0.0234903
1.789	-0.118888
1.79	-0.148215
1.791	-0.0601309
1.792	-0.229582
1.793	-0.205981
1.794	-0.202486
1.795	-0.0699973
1.796	-0.023423
1.797	-0.141983
1.798	-0.149986
1.799	-0.0936243
1.8	0.0864875
1.801	0.221708
1.802	0.312345
1.803	0.421023
1.804	0.341295
1.805	0.429619
1.806	0.472465
1.807	0.471778
1.808	0.505256
1.809	0.537409
1.81	0.649361
1.811	0.568726
1.812	0.624798
1.813	0.429838
1.814	0.412157
1.815	0.361948
1.816	0.268222
1.817	0.102002
1.818	-0.00305446
1.819	0.128454
1.82	0.240108
1.821	0.326935
1.822	0.556775
1.823	0.602485
1.824	0.651056
1.825	0.703595
1.826	0.732673
1.827	0.853106
1.828	0.902608
1.829	0.74498
1.83	0.954608
1.831	0.898971
1.832	0.922876
1.833	0.647242
1.834	0.675202
1.835	0.704067
1.836	0.614099
1.837	0.539942
1.838	0.650349
1.839	0.765844
1.84	0.736682
1.841	0.729916
1.842	0.781613
1.843	0.954812
1.844	1.13698
1.845	1.10258
1.846	1.1196
1.847	1.02887
1.848	0.893078
1.849	0.856459
1.85	0.656846
1.851	0.660525
1.852	0.538005
1.853	0.451845
1.854	0.401037
1.855	0.426765
1.856	0.276268
1.857	0.182737
1.858	0.120473
1.859	0.158428
1.86	0.126897
1.861	-0.0169204
1.862	0.0178268
1.863	0.0538503
1.864	0.203854
1.865	0.241675
1.866	0.284951
1.867	0.338134
1.868	0.430997
1.869	0.484193
1.87	0.529136
1.871	0.491809
1.872	0.594699
1.873	0.680749
1.874	0.97685
1.875	0.776956
1.876	0.803093
1.877	0.675642
1.878	0.768296
1.879	0.785997
1.88	0.708124
1.881	0.712966
1.882	0.675777
1.883	0.712949
1.884	0.606077
1.885	0.711634
1.886	0.700024
1.887	0.782766
1.888	0.707302
1.889	0.721494
1.89	0.715413
1.891	0.643589
1.892	0.601463
1.893	0.574926
1.894	0.677473
1.895	0.593225
1.896	0.635527
1.897	0.509131
1.898	0.373568
1.899	0.642278
1.9	0.552509
1.901	0.546662
1.902	0.469724
1.903	0.534685
1.904	0.578734
1.905	0.536448
1.906	0.572809
1.907	0.676506
1.908	0.739077
1.909	0.760527
1.91	0.950751
1.911	0.928222
1.912	0.9072
1.913	0.887959
1.914	0.772285
1.915	0.810473
1.916	0.840058
1.917	0.922855
1.918	1.00752
1.919	1.01345
1.92	1.02295
1.921	1.0685
1.922	1.08924
1.923	1.20299
1.924	1.24364
1.925	1.18279
1.926	1.1616
1.927	1.16646
1.928	1.17158
1.929	1.11579
1.93	1.15323
1.931	1.24682
1.932	1.28109
1.933	1.17815
1.934	1.26107
1.935	1.17729
1.936	1.03002
1.937	1.00455
1.938	1.05353
1.939	1.05513
1.94	1.06066
1.941	0.788097
1.942	0.764153
1.943	0.698423
1.944	0.588685
1.945	0.499551
1.946	0.409665
1.947	0.316552
1.948	0.317851
1.949	0.275999
1.95	0.143853
1.951	0.151277
1.952	0.19879
1.953	0.296548
1.954	0.342573
1.955	0.389531
1.956	0.364467
1.957	0.236523
1.958	0.309859
1.959	0.371043
1.96	0.460457
1.961	0.610661
1.962	0.743089
1.963	0.811192
1.964	0.792613
1.965	0.768857
1.966	0.700394
1.967	0.722303
1.968	0.693795
1.969	0.669057
1.97	0.694241
1.971	0.759976
1.972	0.859868
1.973	0.908364
1.974	0.9982
1.975	1.06759
1.976	1.09094
1.977	1.1044
1.978	1.07905
1.979	1.0732
1.98	1.09195
1.981	1.12328
1.982	1.15481
1.983	1.17912
1.984	1.08898
1.985	1.06687
1.986	1.02445
1.987	1.05869
1.988	1.09502
1.989	1.08264
1.99	1.02626
1.991	1.14667
1.992	1.08331
1.993	0.973538
1.994	1.0051
1.995	0.835529
1.996	0.818018
1.997	0.901705
1.998	0.97153
[truncated: 2 more rows]

## Sheet: Fig.2c
Age (Ma)	δ18O (‰)
0	3.23
0.001	3.23
0.002	3.18
0.003	3.29
0.004	3.3
0.005	3.26
0.006	3.33
0.007	3.37
0.008	3.42
0.009	3.38
0.01	3.52
0.011	3.6
0.012	3.92
0.013	4.06
0.014	4.28
0.015	4.49
0.016	4.75
0.017	4.88
0.018	5.02
0.019	4.96
0.02	4.99
0.021	4.91
0.022	4.88
0.023	4.86
0.024	4.81
0.025	4.82
0.026	4.67
0.027	4.75
0.028	4.75
0.029	4.73
0.03	4.62
0.031	4.62
0.032	4.6
0.033	4.58
0.034	4.59
0.035	4.54
0.036	4.45
0.037	4.46
0.038	4.41
0.039	4.55
0.04	4.55
0.041	4.51
0.042	4.5
0.043	4.46
0.044	4.48
0.045	4.33
0.046	4.36
0.047	4.38
0.048	4.45
0.049	4.46
0.05	4.34
0.051	4.33
0.052	4.31
0.053	4.44
0.054	4.38
0.055	4.31
0.056	4.35
0.057	4.43
0.058	4.49
0.059	4.43
0.06	4.6
0.061	4.51
0.062	4.6
0.063	4.53
0.064	4.36
0.065	4.48
0.066	4.57
0.067	4.44
0.068	4.42
0.069	4.47
0.07	4.32
0.071	4.22
0.072	4.21
0.073	4.23
0.074	4.03
0.075	3.95
0.076	4.06
0.077	4.08
0.078	4.05
0.079	4.05
0.08	3.9
0.081	3.82
0.082	3.8
0.083	3.83
0.084	3.82
0.085	3.95
0.086	4.06
0.087	4.18
0.088	4.11
0.089	4.08
0.09	4.06
0.091	4.03
0.092	3.98
0.093	3.9
0.094	3.84
0.095	3.77
0.096	3.75
0.097	3.83
0.098	3.9
0.099	3.78
0.1	3.81
0.101	3.92
0.102	3.86
0.103	3.88
0.104	3.92
0.105	3.85
0.106	4
0.107	4.04
0.108	4.11
0.109	4.12
0.11	4.04
0.111	4.02
0.112	4.03
0.113	3.93
0.114	3.81
0.115	3.71
0.116	3.58
0.117	3.54
0.118	3.44
0.119	3.3
0.12	3.27
0.121	3.26
0.122	3.18
0.123	3.1
0.124	3.27
0.125	3.14
0.126	3.16
0.127	3.37
0.128	3.71
0.129	3.9
0.13	3.67
0.131	3.81
0.132	4.2
0.133	4.41
0.134	4.7
0.135	4.86
0.136	4.82
0.137	4.8
0.138	4.89
0.139	4.87
0.14	4.98
0.141	4.81
0.142	4.75
0.143	4.78
0.144	4.82
0.145	4.74
0.146	4.77
0.147	4.82
0.148	4.71
0.149	4.75
0.15	4.75
0.151	4.66
0.152	4.64
0.153	4.62
0.154	4.66
0.155	4.51
0.156	4.78
0.157	4.74
0.158	4.69
0.159	4.66
0.16	4.69
0.161	4.65
0.162	4.66
0.163	4.7
0.164	4.68
0.165	4.68
0.166	4.48
0.167	4.41
0.168	4.48
0.169	4.5
0.17	4.5
0.171	4.53
0.172	4.46
0.173	4.38
0.174	4.28
0.175	4.32
0.176	4.39
0.177	4.46
0.178	4.44
0.179	4.48
0.18	4.39
0.181	4.46
0.182	4.48
0.183	4.37
0.184	4.4
0.185	4.59
0.186	4.47
0.187	4.4
0.188	4.46
0.189	4.39
0.19	4.28
0.191	4.13
0.192	3.76
0.193	3.92
0.194	3.84
0.195	3.91
0.196	3.82
0.197	3.74
0.198	3.82
0.199	3.57
0.2	3.53
0.201	3.53
0.202	3.63
0.203	3.61
0.204	3.78
0.205	3.82
0.206	3.77
0.207	3.78
0.208	3.71
0.209	3.64
0.21	3.57
0.211	3.6
0.212	3.61
0.213	3.65
0.214	3.56
0.215	3.54
0.216	3.53
0.217	3.48
0.218	3.72
0.219	3.94
0.22	3.98
0.221	4.23
0.222	4.38
0.223	4.44
0.224	4.39
0.225	4.28
0.226	4.29
0.227	4.19
0.228	4.19
0.229	4.02
0.23	4.3
0.231	4.22
0.232	4.17
0.233	3.97
0.234	3.84
0.235	3.71
0.236	3.66
0.237	3.47
0.238	3.51
0.239	3.44
0.24	3.44
0.241	3.54
0.242	3.68
0.243	3.78
0.244	4.05
0.245	4.17
0.246	4.38
0.247	4.31
0.248	4.38
0.249	4.36
0.25	4.5
0.251	4.58
0.252	4.63
0.253	4.52
0.254	4.57
0.255	4.37
0.256	4.43
0.257	4.55
0.258	4.51
0.259	4.52
0.26	4.46
0.261	4.52
0.262	4.45
0.263	4.46
0.264	4.42
0.265	4.44
0.266	4.5
0.267	4.5
0.268	4.33
0.269	4.52
0.27	4.51
0.271	4.5
0.272	4.44
0.273	4.44
0.274	4.38
0.275	4.38
0.276	4.3
0.277	4.44
0.278	4.31
0.279	4.23
0.28	4.14
0.281	4.21
0.282	3.98
0.283	3.87
0.284	3.86
0.285	3.84
0.286	3.82
0.287	3.89
0.288	4.02
0.289	4.06
0.29	4.1
0.291	4.11
0.292	4.27
0.293	4.22
0.294	4.33
0.295	4.31
0.296	4.23
0.297	4.3
0.298	4.17
0.299	4.23
0.3	4.02
0.301	4.06
0.302	4.06
0.303	4
0.304	4.07
0.305	4.07
0.306	4.05
0.307	4
0.308	3.85
0.309	3.86
0.31	3.8
0.311	3.7
0.312	3.79
0.313	3.69
0.314	3.77
0.315	3.62
0.316	3.69
0.317	3.89
0.318	3.76
0.319	3.58
0.32	3.66
0.321	3.53
0.322	3.53
0.323	3.47
0.324	3.21
0.325	3.31
0.326	3.23
0.327	3.22
0.328	3.23
0.329	3.19
0.33	3.3
0.331	3.29
0.332	3.39
0.333	3.38
0.334	3.51
0.335	3.75
0.336	4.08
0.337	4.23
0.338	4.17
0.339	4.42
0.34	4.6
0.341	4.84
0.342	4.83
0.343	4.8
0.344	4.76
0.345	4.79
0.346	4.68
0.347	4.53
0.348	4.49
0.349	4.62
0.35	4.67
0.351	4.64
0.352	4.47
0.353	4.47
0.354	4.4
0.355	4.59
0.356	4.46
0.357	4.55
0.358	4.58
0.359	4.49
0.36	4.54
0.361	4.5
0.362	4.5
0.363	4.53
0.364	4.36
0.365	4.46
0.366	4.32
0.367	4.37
0.368	4.4
0.369	4.38
0.37	4.36
0.371	4.27
0.372	4.42
0.373	4.29
0.374	4.34
0.375	4.2
0.376	4.21
0.377	4.2
0.378	4.19
0.379	4.17
0.38	4.19
0.381	4.15
0.382	4.05
0.383	4.12
0.384	4.08
0.385	4.14
0.386	4.02
0.387	3.99
0.388	3.92
0.389	3.89
0.39	3.96
0.391	4
0.392	3.97
0.393	3.86
0.394	3.92
0.395	3.76
0.396	3.72
0.397	3.47
0.398	3.54
0.399	3.48
0.4	3.32
0.401	3.2
0.402	3.17
0.403	3.15
0.404	3.2
0.405	3.11
0.406	3.19
0.407	3.21
0.408	3.17
0.409	3.22
0.41	3.15
0.411	3.29
0.412	3.31
0.413	3.38
0.414	3.41
0.415	3.41
0.416	3.51
0.417	3.57
0.418	3.75
0.419	3.81
0.42	3.77
0.421	3.85
0.422	3.94
0.423	4.02
0.424	3.92
0.425	4.3
0.426	4.5
0.427	4.3
0.428	4.72
0.429	4.91
0.43	4.98
0.431	5.05
0.432	5.05
0.433	5.08
0.434	5.08
0.435	5.02
0.436	5.07
0.437	4.9
0.438	4.79
0.439	4.87
0.44	4.76
0.441	4.95
0.442	4.96
0.443	4.91
0.444	4.82
0.445	4.91
0.446	4.82
0.447	4.51
0.448	4.77
0.449	4.73
0.45	4.75
0.451	4.58
0.452	4.73
0.453	4.56
0.454	4.6
0.455	4.41
0.456	4.62
0.457	4.63
0.458	4.55
0.459	4.63
0.46	4.56
0.461	4.59
0.462	4.61
0.463	4.61
0.464	4.44
0.465	4.57
0.466	4.46
0.467	4.44
0.468	4.38
0.469	4.51
0.47	4.33
0.471	4.25
0.472	4.32
0.473	4.36
0.474	4.39
0.475	4.35
0.476	4.3
0.477	4.27
0.478	4.22
0.479	4.12
0.48	4.12
0.481	4.17
0.482	4.01
0.483	3.97
0.484	3.79
0.485	3.81
0.486	3.76
0.487	3.72
0.488	3.67
0.489	3.6
0.49	3.54
0.491	3.47
0.492	3.63
0.493	3.72
0.494	3.83
0.495	3.83
0.496	3.83
0.497	3.68
0.498	3.82
0.499	3.75
0.5	3.84
0.501	3.78
0.502	3.75
0.503	3.81
0.504	3.91
0.505	3.86
0.506	4.01
0.507	3.93
0.508	4.16
0.509	4.06
0.51	4.14
0.511	4.06
0.512	4.22
0.513	4.25
0.514	4.1
0.515	4.1
0.516	4.01
0.517	3.96
0.518	4.07
0.519	3.96
0.52	3.95
0.521	3.91
0.522	3.88
0.523	3.93
0.524	3.83
0.525	3.92
0.526	3.97
0.527	3.96
0.528	3.92
0.529	3.99
0.53	3.97
0.531	3.92
0.532	4.01
0.533	4.11
0.534	4.27
0.535	4.29
0.536	4.55
0.537	4.43
0.538	4.54
0.539	4.48
0.54	4.53
0.541	4.5
0.542	4.45
0.543	4.45
0.544	4.46
0.545	4.43
0.546	4.51
0.547	4.53
0.548	4.55
0.549	4.53
0.55	4.5
0.551	4.45
0.552	4.52
0.553	4.46
0.554	4.29
0.555	4.25
0.556	4.39
0.557	4.35
0.558	4.25
0.559	4.17
0.56	4.14
0.561	4.21
0.562	4.14
0.563	4.17
0.564	4.01
0.565	3.96
0.566	3.86
0.567	3.94
0.568	4
0.569	3.97
0.57	3.91
0.571	3.89
0.572	3.59
0.573	3.65
0.574	3.73
0.575	3.39
0.576	3.46
0.577	3.48
0.578	3.5
0.579	3.57
0.58	3.69
0.581	4
0.582	4.13
0.583	4.29
0.584	4.31
0.585	4.33
0.586	4.18
0.587	4.11
0.588	4.19
0.589	4.07
0.59	4.09
0.591	4.07
0.592	4.02
0.593	3.99
0.594	3.9
0.595	3.88
0.596	3.89
0.597	3.8
0.598	3.99
0.599	4.02
0.6	4.07
0.602	3.97
0.604	3.77
0.606	3.8
0.608	3.8
0.61	3.49
0.612	3.52
0.614	3.53
0.616	3.66
0.618	3.81
0.62	4.09
0.622	4.31
0.624	4.63
0.626	4.9
0.628	5.01
0.63	5.08
0.632	5.05
0.634	4.93
0.636	5
0.638	4.8
0.64	5.01
0.642	4.75
0.644	4.68
0.646	4.72
0.648	4.75
0.65	4.71
0.652	4.79
0.654	4.77
0.656	4.57
0.658	4.58
0.66	4.64
0.662	4.8
0.664	4.58
0.666	4.5
0.668	4.65
0.67	4.42
0.672	4.52
0.674	4.46
0.676	4.4
0.678	4.26
0.68	4.14
0.682	4.15
0.684	4.03
0.686	4.13
0.688	3.95
0.69	3.7
0.692	3.71
0.694	3.64
0.696	3.5
0.698	3.57
0.7	3.65
0.702	3.76
0.704	3.84
0.706	3.93
0.708	4.03
0.71	3.98
0.712	4.06
0.714	4.29
0.716	4.61
0.718	4.75
0.72	4.66
0.722	4.65
0.724	4.44
0.726	4.32
0.728	4.16
0.73	4.16
0.732	4.02
0.734	4.15
0.736	4.19
0.738	4.21
0.74	4.11
0.742	4.17
0.744	4.48
0.746	4.67
0.748	4.59
0.75	4.6
0.752	4.48
0.754	4.55
0.756	4.59
0.758	4.26
0.76	4.33
0.762	4.11
0.764	4.28
0.766	4.11
0.768	4.07
0.77	3.99
0.772	3.87
0.774	3.76
0.776	3.64
0.778	3.56
0.78	3.48
0.782	3.54
0.784	3.55
0.786	3.68
0.788	3.7
0.79	4.16
0.792	4.27
0.794	4.74
0.796	4.67
0.798	4.68
0.8	4.68
0.802	4.73
0.804	4.55
0.806	4.53
0.808	4.49
0.81	4.31
0.812	4.38
0.814	4.12
0.816	4.08
0.818	3.9
0.82	3.96
0.822	3.9
0.824	3.92
0.826	4.11
0.828	3.95
0.83	4.04
0.832	4.07
0.834	3.95
0.836	3.82
0.838	3.99
0.84	4.02
0.842	3.81
0.844	3.67
0.846	3.58
0.848	3.63
0.85	3.5
0.852	3.65
0.854	3.63
0.856	3.46
0.858	3.42
0.86	3.45
0.862	3.68
0.864	3.58
0.866	4.06
0.868	4.32
0.87	4.51
0.872	4.67
0.874	4.68
0.876	4.69
0.878	4.59
0.88	4.68
0.882	4.42
0.884	4.47
0.886	4.47
0.888	4.45
0.89	4.39
0.892	4.32
0.894	4.41
0.896	4.4
0.898	4.33
0.9	4.29
0.902	4.17
0.904	4.14
0.906	4.12
0.908	3.99
0.91	3.99
0.912	4.09
0.914	4.03
0.916	4.06
0.918	4.37
0.92	4.51
0.922	4.55
0.924	4.43
0.926	4.38
0.928	4.26
0.93	4.1
0.932	4.07
0.934	3.98
0.936	4.02
0.938	3.86
0.94	3.89
0.942	3.69
0.944	3.57
0.946	3.63
0.948	3.48
0.95	3.44
0.952	3.3
0.954	3.39
0.956	3.33
0.958	3.73
0.96	4.16
0.962	4.42
0.964	4.58
0.966	4.3
0.968	4.21
0.97	4.09
0.972	3.98
0.974	3.87
0.976	3.77
0.978	3.72
0.98	3.76
0.982	3.99
0.984	4.15
0.986	4.24
0.988	4.21
0.99	4.11
0.992	4.06
0.994	3.94
0.996	3.84
0.998	3.84
1	3.94
1.002	4.15
1.004	4.28
1.006	4.22
1.008	4.22
1.01	4.12
1.012	4.13
1.014	3.99
1.016	3.73
1.018	3.78
1.02	3.83
1.022	3.57
1.024	3.64
1.026	3.87
1.028	3.84
1.03	3.95
1.032	4.08
1.034	4.36
1.036	4.33
1.038	4.54
1.04	4.33
1.042	4.23
1.044	4.38
1.046	4.22
1.048	4.29
1.05	4.18
1.052	4.27
1.054	4.25
1.056	4.12
1.058	4.23
1.06	4.08
1.062	3.94
1.064	3.66
1.066	3.48
1.068	3.33
1.07	3.34
1.072	3.21
1.074	3.42
1.076	3.48
1.078	3.54
1.08	3.61
1.082	3.81
1.084	3.7
1.086	3.89
1.088	3.91
1.09	3.95
1.092	4.01
1.094	4
1.096	4.03
1.098	4.29
1.1	4.08
1.102	4.03
1.104	3.93
1.106	3.83
1.108	3.67
1.11	3.85
1.112	3.84
1.114	4.12
1.116	4.14
1.118	4.2
1.12	4.09
1.122	4.47
1.124	4.34
1.126	4.5
1.128	4.38
1.13	4.32
1.132	4.05
1.134	4.22
1.136	4.24
1.138	4.02
1.14	4.02
1.142	3.97
1.144	3.99
1.146	3.86
1.148	4.02
1.15	3.82
1.152	3.75
1.154	3.76
1.156	3.79
1.158	3.68
1.16	3.6
1.162	3.6
1.164	3.66
1.166	3.53
1.168	3.56
1.17	3.6
1.172	3.73
1.174	3.76
1.176	3.74
1.178	3.8
1.18	3.6
1.182	3.84
1.184	3.65
1.186	3.77
1.188	3.67
1.19	4.05
1.192	4.14
1.194	4.27
1.196	4.28
1.198	4.43
1.2	4.42
1.202	4.2
1.204	4.34
1.206	4.16
1.208	4.32
1.21	4.2
1.212	4.08
1.214	4.1
1.216	3.82
1.218	3.73
1.22	3.97
1.222	3.94
1.224	3.74
1.226	3.63
1.228	3.55
1.23	3.42
1.232	3.41
1.234	3.34
1.236	3.38
1.238	3.35
1.24	3.33
1.242	3.47
1.244	3.85
1.246	4.1
1.248	4.36
1.25	4.31
1.252	4.25
1.254	4.27
1.256	4.11
1.258	3.9
1.26	3.87
1.262	4.07
1.264	3.96
1.266	3.91
1.268	3.91
1.27	3.84
1.272	3.81
1.274	3.84
1.276	3.71
1.278	3.67
1.28	3.56
1.282	3.65
1.284	3.84
1.286	3.97
1.288	4.26
1.29	4.35
1.292	4.14
1.294	3.94
1.296	4.2
1.298	4.15
1.3	4.07
1.302	4.06
1.304	3.97
1.306	3.9
1.308	3.8
1.31	3.65
1.312	3.69
1.314	3.71
1.316	3.59
1.318	3.73
1.32	3.95
1.322	3.94
1.324	3.99
1.326	4
1.328	4.09
1.33	4.06
1.332	4.02
1.334	4.19
1.336	4.19
1.338	4.1
1.34	4.19
1.342	4.07
1.344	3.88
1.346	3.86
1.348	3.67
1.35	3.59
1.352	3.49
1.354	3.41
1.356	3.5
1.358	3.55
1.36	3.63
1.362	3.8
1.364	3.98
1.366	3.99
1.368	4.2
1.37	4.04
1.372	4.26
1.374	4.21
1.376	4.08
1.378	4.2
1.38	4.05
1.382	3.96
1.384	3.82
1.386	3.72
1.388	3.61
1.39	3.73
1.392	3.59
1.394	3.7
1.396	3.54
1.398	3.49
1.4	3.56
1.402	3.63
1.404	3.74
1.406	3.97
1.408	3.97
1.41	4.2
1.412	4.4
1.414	4.22
1.416	3.96
1.418	3.84
1.42	3.96
1.422	3.83
1.424	3.72
1.426	3.72
1.428	3.61
1.43	3.52
1.432	3.38
1.434	3.38
1.436	3.24
1.438	3.24
1.44	3.28
1.442	3.34
1.444	3.33
1.446	3.36
1.448	3.35
1.45	3.49
1.452	3.8
1.454	4.2
1.456	4.31
1.458	4.24
1.46	4.1
1.462	4.07
1.464	4.22
1.466	3.99
1.468	3.87
1.47	3.62
1.472	3.45
1.474	3.38
1.476	3.31
1.478	3.42
1.48	3.39
1.482	3.44
1.484	3.57
1.486	3.42
1.488	3.42
1.49	3.51
1.492	3.77
1.494	4.05
1.496	4.36
1.498	4.24
1.5	4.21
1.5025	4.29
1.505	4.16
1.5075	4.15
1.51	4.02
1.5125	3.74
1.515	3.69
1.5175	3.79
1.52	3.64
1.5225	3.67
1.525	3.7
1.5275	3.89
1.53	3.96
1.5325	4.2
1.535	4.41
1.5375	4.35
1.54	4.38
1.5425	4.3
1.545	4.07
1.5475	3.97
1.55	3.82
1.5525	3.68
1.555	3.72
1.5575	3.79
1.56	3.76
1.5625	3.58
1.565	3.56
1.5675	3.73
1.57	3.85
1.5725	4.17
1.575	4.24
1.5775	4.18
1.58	3.99
1.5825	3.99
1.585	3.8
1.5875	3.66
1.59	3.72
1.5925	3.86
1.595	3.71
1.5975	3.61
1.6	3.53
1.6025	3.37
1.605	3.55
1.6075	3.66
1.61	3.66
1.6125	3.88
1.615	3.84
1.6175	3.9
1.62	3.65
1.6225	3.68
1.625	3.76
1.6275	4.01
1.63	3.55
1.6325	3.57
1.635	3.56
1.6375	3.6
1.64	3.68
1.6425	3.88
1.645	4.05
1.6475	4.17
1.65	4.18
1.6525	4.25
1.655	4.28
1.6575	4.11
1.66	4.13
1.6625	4.08
1.665	4.13
1.6675	3.91
1.67	3.88
1.6725	3.86
1.675	3.55
1.6775	3.72
1.68	3.65
1.6825	3.57
1.685	3.59
1.6875	3.74
1.69	3.72
1.6925	3.75
1.695	3.82
1.6975	3.77
1.7	4.09
1.7025	4.15
1.705	4.12
1.7075	4.17
1.71	3.93
1.7125	3.86
1.715	3.83
1.7175	3.57
1.72	3.52
1.7225	3.72
1.725	3.79
1.7275	3.8
1.73	3.74
1.7325	3.86
1.735	3.6
1.7375	3.6
1.74	3.71
1.7425	3.69
1.745	4.13
1.7475	4.21
1.75	4.16
1.7525	3.85
1.755	3.74
1.7575	3.83
1.76	3.53
1.7625	3.63
1.765	3.49
1.7675	3.52
1.77	3.48
1.7725	3.38
1.775	3.53
1.7775	3.57
1.78	3.65
1.7825	3.8
1.785	3.77
1.7875	3.85
1.79	3.99
1.7925	4.06
1.795	4.09
1.7975	3.89
1.8	3.95
1.8025	3.8
1.805	3.68
1.8075	3.66
1.81	3.52
1.8125	3.68
1.815	3.61
1.8175	3.98
1.82	3.82
1.8225	3.73
1.825	3.72
1.8275	3.65
1.83	3.42
1.8325	3.63
1.835	3.68
1.8375	3.57
1.84	3.57
1.8425	3.57
1.845	3.61
1.8475	3.8
1.85	3.62
1.8525	3.61
1.855	3.56
1.8575	3.64
1.86	3.89
1.8625	4.19
1.865	4.16
1.8675	3.97
1.87	3.95
1.8725	3.83
1.875	3.84
1.8775	3.73
1.88	3.77
1.8825	3.69
1.885	3.75
1.8875	3.59
1.89	3.68
1.8925	3.61
1.895	3.74
1.8975	3.69
1.9	4.02
1.9025	3.93
1.905	4.01
1.9075	3.83
1.91	3.81
1.9125	3.81
1.915	3.7
1.9175	3.64
1.92	3.7
1.9225	3.65
1.925	3.5
1.9275	3.48
1.93	3.51
1.9325	3.45
1.935	3.52
1.9375	3.58
1.94	3.51
1.9425	4.02
1.945	4.03
1.9475	4.17
1.95	4.1
1.9525	4.02
1.955	3.89
1.9575	3.77
1.96	3.86
1.9625	3.9
1.965	3.74
1.9675	3.61
1.97	3.75
1.9725	3.5
1.975	3.55
1.9775	3.45
1.98	3.33
1.9825	3.38
1.985	3.36
1.9875	3.52
1.99	3.65
1.9925	3.68
1.995	3.58
1.9975	3.69
2	3.85

## Sheet: Fig.2d
Age (Ma)	Tsuga (%)
0.078	1.77112
0.07961	3.78378
0.08102	1.28866
0.08243	1.0043
0.08374	1.3834
0.08492	2.26087
0.08631	1.08025
0.0896	0.151286
0.09081	2.29358
0.09219	1.2963
0.09358	0.705053
0.09469	1.13852
0.09635	0
0.09773	2.07373
0.09884	1.67224
0.1005	2.92553
0.10189	1.87166
0.10327	2.32558
0.10465	1.70807
0.10604	0.955414
0.10742	0.838574
0.10881	1.28913
0.11019	0
0.1118	0
0.11321	1.73776
0.11451	1.68776
0.11526	1.37143
0.116	5.90659
0.11664	6.06532
0.11728	3.40357
0.11782	12.5796
0.11836	8.35735
0.11928	2.9703
0.12041	2.7957
0.12109	4.65549
0.12184	4.23012
0.12245	3.61446
0.123	2.77778
0.12367	2.00401
0.12421	9.28793
0.12519	3.53357
0.12638	10.4
0.12713	5.44994
0.12787	1.3308
0.12851	1.68675
0.12915	1.22951
0.12989	1.1236
0.13053	1.30112
0.13107	0.240964
0.13161	0.79096
0.13213	2.67112
0.1332	0.918836
0.13419	0.420168
0.13518	0.417537
0.13617	0.215517
0.13716	0
0.13815	0.210084
0.13913	0.41841
0.14012	0.650759
0.14121	0.28169
0.1423	0.423729
0.14319	1.23457
0.14398	0.568182
0.14487	0.357143
0.14606	0.373832
0.14685	0.209644
0.14804	0.449438
0.14903	0.2
0.15027	0.446429
0.15125	0
0.15224	0.969305
0.15323	0.589102
0.15422	0.327869
0.15521	0
0.1562	0.390625
0.15739	0.589391
0.15818	0.622407
0.15897	0.224215
0.16016	0.206612
0.16115	0.589391
0.16214	1.14943
0.16313	0.772798
0.16412	0
0.1651	0
0.16599	0
0.16698	0.397614
0.16817	0.177305
0.16926	0
0.17005	0.182149
0.17084	0
0.17183	0.358423
0.17302	1.85874
0.17411	0
0.1752	0
0.17619	0
0.17698	0
0.17797	0
0.17896	0
0.18005	0.170358
0.18114	0.368324
0.18193	0.371747
0.18272	0
0.1837	0
0.18489	0
0.18608	0
0.18697	0.190114
0.18786	0.213675
0.18885	0.195695
0.18973	0.718133
0.19061	0.69808
0.19149	0.562852
0.19239	1.51261
0.19324	0.582524
0.19412	0.560748
0.195	0.340136
0.19588	0.170068
0.19676	0.803213
0.19776	0.585938
0.19866	1.7316
0.19939	1.21317
0.20027	1.30624
0.20114	0.545455
0.20202	1.14723
0.2029	0.247831
0.20378	0.806452
0.20468	3.14136
0.20553	0.566572
0.20654	1.48976
0.20744	0.182815
0.20814	0.689655
0.20887	1.10063
0.20992	2.3766
0.21093	1.63205
0.21183	1.24031
0.21263	0.404313
0.21353	0
0.21453	0
0.21584	0.233645
0.21672	0
0.2176	1.46789
0.21848	4.8951
0.21936	4.82456
0.22023	1.55763
0.22111	0.309119
0.22182	0.226244
0.22287	0
0.22374	0
0.22462	0.455581
0.2255	0.221729
0.22638	0.511073
0.22725	1.6158
0.22813	1.7341
0.22901	0.896057
0.22989	0.206612
0.23077	0
0.23164	0
0.23265	0.177936
0.23355	0
0.23435	0
0.23515	0.8726
0.23603	2.27273
0.23691	1.19681
0.23779	12.3881
0.23866	2.63158
0.23954	0.834725
0.24042	1.36778
0.24216	0.221239
0.24298	0.183824
0.24379	0.454545
0.24461	0.642398
0.24542	0
0.24624	0
0.24705	0.802568
0.24787	0.176367
0.24868	0
0.2495	0.175439
0.25032	0
0.25111	0.314961
0.25191	0.157729
0.25256	0.575816
0.25331	0
0.2541	0
0.25508	0.389105
0.25593	0.184162
0.25658	0.5
0.25728	0.338983
0.2581	0.507614
0.25901	0
0.25989	0.176991
0.26071	0.347826
0.26152	0.613497
0.26247	0.995733
0.26332	0.738007
0.26407	0
0.26492	0
0.26567	0
0.26652	0
0.26737	0
0.26812	0
0.26897	0
0.26962	0
0.27032	0
0.2713	0
0.27212	0.181818
0.27294	0
0.27375	0.471698
0.27457	0.142045
0.27538	0
0.27633	0
0.27698	0
0.27766	0.19305
0.27848	0.168067
0.27913	0.314961
0.28038	0.775194
0.2813	0.592885
0.2831	0.718133
0.28404	0.828729
0.28478	1.0582
0.28582	0.904159
0.28676	0.324675
0.2877	0.655738
0.28864	2.62391
0.28958	0.447094
0.29033	2.32897
0.29126	1.22378
0.29219	1.11111
0.29311	0.439078
0.29404	0.469484
0.29496	0.48
0.29589	0.201613
0.29682	0.422833
0.29774	0.244499
0.29867	0
0.30122	0.163666
0.30214	0.193798
0.30307	0.183824
0.304	0.820793
0.30492	0
0.30672	4.92611
0.30747	0.80402
0.30839	0.696864
0.30944	0.45819
0.31038	0.324149
0.31112	0.167785
0.31192	0.550459
0.31284	0.807754
0.31358	5.79882
0.31425	4.12979
0.31597	1.9209
0.31691	3.9725
0.31766	3.69844
0.31858	2.53583
0.31951	1.95838
0.32043	0.774194
0.32136	0.532319
0.32229	0.530786
0.32321	2.16401
0.32409	2.27273
0.32518	9.03824
0.32612	17.4699
0.32692	9.67492
0.32784	6.51042
0.32877	13.6986
0.3297	22.0681
0.33062	13.4393
0.33155	5.40541
0.33247	5.93607
0.3334	2.38095
0.33433	0.531208
0.33525	1.03306
0.33629	0.938086
0.33751	0
0.33902	0
0.34083	0.453858
0.34264	0.489396
0.34405	0.74813
0.34536	0.880282
0.34645	0.309119
0.34868	0.725953
0.35019	0.400802
0.3517	0.249377
0.35321	0.17762
0.35472	0.163666
0.35593	0
0.35746	1.38614
0.35867	0
0.36011	0.914077
0.36124	0
0.36275	0
0.36426	0.508906
0.36597	0.508906
0.3672	0.175131
0.36846	0.490998
0.36952	0
0.37058	0
0.3717	0
0.37277	0.498339
0.37384	0
0.37491	0.16
0.37617	0.153139
0.37723	0
0.37829	0.846024
0.37915	0
0.38005	0.636943
0.38112	0
0.38241	0
0.38348	0.17331
0.38432	0.899281
0.38514	0.87108
0.38595	0
0.38677	0.30722
0.38758	1.14943
0.38839	2.4
0.38921	1.34731
0.39002	0
0.39084	0.15083
0.39165	0.273598
0.39247	0.484653
0.39342	0.318471
0.39409	0.424328
0.39491	0.706215
0.39578	0.380228
0.39666	1.06509
0.39754	1.06635
0.39842	0.730994
0.39929	5.60292
0.40017	11.1779
0.40105	13.5635
0.40193	21.3582
0.40281	11.954
0.40352	14.7482
0.40439	13.5174
0.40527	18.4211
0.40615	21.9753
0.40735	21.6179
0.40816	14.6862
0.40887	12.995
0.40968	20.3171
0.41039	11.7713
0.4112	12.2867
0.41191	11.0345
0.41272	12.4481
0.41353	7.48848
0.41424	10.2489
0.41491	5.97222
0.41567	4.10798
0.4165	4.0568
0.41731	6.14439
0.41812	8.53018
0.41893	1.89504
0.41974	6.55271
0.42035	9.81595
0.42099	3.82775
0.42177	4.70085
0.42255	1.05581
0.42317	0.359066
0.42428	0.914634
0.42515	0.151976
0.42609	0.797448
0.42704	0.618557
0.428	0
0.42895	0.577201
0.42991	0.609756
0.43086	0.135685
0.43182	0
0.43277	0.638298
0.43373	0
0.43464	0.502513
0.43551	0
0.43627	0
0.43726	0.20284
0.43813	0.295421
0.43901	0
0.43988	1.15132
0.44075	0
0.44162	0.205339
0.44248	0.132802
0.44337	0
0.44425	0.612557
0.44516	0
0.44608	0.207469
0.44699	0
0.4479	0
0.44882	0
0.44988	0
0.45064	0
0.4514	0.179856
0.45253	0
0.45329	0
0.45405	0
0.45489	0
0.45604	0.592593
0.457	0
0.45779	0
0.45867	0
0.45955	0
0.46043	1.35135
0.46131	0.3663
0.46219	0.400802
0.46295	0.21978
0.46371	0
0.46455	0.143885
0.46543	0
0.46631	0
0.46719	0
0.46849	0
0.46917	0
0.46995	0
0.47063	0.372439
0.47121	0
0.47208	0.190114
0.47286	0.143266
0.47354	0.453172
0.47432	0.743494
0.47494	0.362319
0.47552	0.344234
0.4761	0.704225
0.47661	0.299401
0.47706	0.743494
0.47817	0.373134
0.47868	0.988468
0.47919	1.10429
0.47994	1.35542
0.4814	2.32143
0.48223	0.856164
0.48326	1.01833
0.4843	4.30686
0.48554	2.78261
0.48657	3.99467
0.4876	3.62069
0.48864	3.5225
0.48967	5.30504
0.4907	2.11382
0.49173	1.25673
0.49276	1.56794
0.49378	2.19561
0.49481	3.81078
0.49584	1.16959
0.49687	3.7225
0.49789	1.91638
0.49948	2.16535
0.50114	7.75862
0.50279	5.66751
0.5042	5.13761
0.5059	4.69388
0.5076	4.64396
0.5093	3.56265
0.511	2.43161
0.51299	2.42086
0.5144	3.92157
0.5161	1.96078
0.518	7.98046
0.51996	3.33952
0.52195	2.5
0.52377	1.02459
0.52519	0.220264
0.52691	4.11585
0.5287	0.962861
0.53049	2.02788
0.53218	0.564972
0.53331	0.390625
0.53422	1.24654
0.53557	0
0.5366	1.05263
0.53762	0
0.53863	0.204918
0.53964	0.308642
0.54065	0.419727
0.54167	0.531915
0.54268	0.529101
0.54369	0
0.5447	0.78125
0.54554	0.530035
0.54666	0.505902
0.54802	0.185874
0.54915	0.203666
0.55028	1.00287
0.55119	1.99693
0.55232	1.24805
0.55368	2.63158
0.55499	0.325733
0.5562	0.547945
0.55753	0.405405
0.55864	0.157233
0.55962	0
0.56075	0
0.56189	1.86335
0.5627	1.91458
0.56348	1.14192
0.56426	1.64534
0.56504	1.45455
0.56582	2.35641
0.56679	0.166113
0.56762	2.05479
0.56844	1.30841
0.56913	1.98238
0.57005	7.30271
0.57107	5.63549
0.57273	11.6279
0.57355	12.3779
0.57427	17.0807
0.57489	32.5855
0.57551	6.19195
0.57648	2.14286
0.57773	3.06748
0.57836	0.823045
0.57914	0.285714
0.58007	1.0084
0.58085	0.70922
0.58163	0.634249
0.58241	0
0.58319	0.595238
0.58396	0.984252
0.58474	0.511945
0.58557	0.186916
0.58639	0
0.58701	0.324675
0.58771	0.540541
0.58849	0.863558
0.58942	0.400802
0.5902	0.621118
0.59097	0.318471
0.59175	0.414079
0.59253	0.788955
0.59331	0.826446
0.59409	1.22592
0.59565	2.12465
0.59643	0.770416
0.59721	0
0.59798	1.08225
0.59861	0.635593
0.59939	0.721501
0.60017	0.476948
0.60095	1.23648
0.60188	1.96937
0.6028	1.13636
0.60352	1.17474
0.60424	0.737463
0.60496	0.719424
0.60564	0.680272
0.60637	0.39604
0.60711	0.857143
0.60785	1.75719
0.60858	2.69576
0.6094	3.0888
0.61002	1.59574
0.61075	2.66022
0.61147	2.98137
0.61219	4.62287
0.61291	10.0855
0.61363	8.39416
0.61435	6.18182
0.61507	7.12435
0.61579	14.5582
0.61654	14.6646
0.61703	13.75
0.61775	6.67351
0.61834	15.3409
0.61893	21.0385
0.6195	19.3069
0.62011	13.5436
0.62133	8.9172
0.622	1.92878
0.62258	0
0.62316	0
0.62374	0.510856
0.62432	0
0.62489	0
0.62547	0.15015
0.62605	0.443131
0.62652	0.291121
0.62698	1.23675
0.6277	0.340716
0.62834	0
0.62898	1.68453
0.62975	1.10041
0.63046	0.25
0.63117	0.856164
0.63178	0.178253
0.63239	0.167504
0.6329	0.174216
0.6336	0.654664
0.63486	0.210084
0.6355	0
0.63614	0.142653
0.63678	0.746269
0.63743	0.875912
0.63807	0
0.63871	0.841515
0.63935	0.373832
0.64	0.293255
0.64041	0
0.6408	0
0.64119	0
0.64158	0.838574
0.64196	0.153374
0.64235	0.176056
0.64274	0.169492
0.64312	0
0.64351	0.21322
0.6439	0
0.64428	0
0.64461	0.494234
0.64493	0.617284
0.64524	0
0.64555	1.0568
0.6459	0.694444
0.64618	0.816993
0.64649	0.340716
0.64684	0
0.64712	0.162866
0.64743	0.589971
0.64776	0.338409
0.6481	0.197239
0.64843	0
0.64872	0.320513
0.64905	1.22249
0.64943	0
0.64976	0
0.65013	0.369686
0.65047	0.30581
0.65084	0
0.65123	0.668896
0.65217	0.189753
0.65312	0.19084
0.65406	0
0.655	0.170068
0.65594	0
0.6567	0.651466
0.65771	0
0.65895	0
0.66017	0
0.66119	0
0.66221	1.57978
0.66303	0.551471
0.6639	0.302115
0.66502	0.166667
0.66636	0.27894
0.66766	0.603622
0.66869	0.810373
0.66972	0.27933
0.67076	0.487013
0.67179	0.27933
0.67282	0.773694
0.67385	0.15528
0.67488	1.04322
0.67591	0.433526
0.67694	0.282486
0.67789	0
0.67884	2.05371
0.67978	1.31332
0.68072	2.33074
0.68167	5.60847
0.68262	8.56354
0.68356	11.8257
0.68462	22.8223
0.68545	14.6444
0.6863	7.99574
0.68734	4.58488
0.6884	10.801
0.68923	6.62526
0.69017	9.44206
0.69112	6.28655
0.69206	5.15192
0.69301	3.76623
0.69395	6.3857
0.6949	6.55738
0.69608	3.4188
0.69714	3.35277
0.6981	2.21932
0.69906	2.26586
0.69982	1.82648
0.7008	2.63566
0.70175	3.39213
0.70458	2.57235
0.70552	4.13793
0.70647	2.36686
0.70741	2.32897
0.70827	6.01093
0.70912	3.09423
0.71006	1.71875
0.71082	1.983
0.71216	0.383142
0.71304	1.42857
0.71414	0.671141
0.71574	0.191205
0.71662	0.321027
0.71794	0.16835
0.71883	0.791139
0.72015	0
0.72143	0.305344
0.72235	0
0.72324	0.498753
0.72434	0
0.72544	0.425532
0.72654	0.934579
0.72764	0.522648
0.72875	0.576369
0.73005	1.02459
0.73135	1.02389
0.73243	0.206612
0.73331	0.60698
0.73447	1.1041
0.73575	0.607903
0.73715	0.443131
0.73823	1.37405
0.73931	0.958904
0.74039	2.02276
0.74127	1.59652
0.74225	1.37195
0.74335	0.964187
0.74445	0
0.74577	1.05105
0.74687	0.650407
0.74797	0
0.74896	0.254453
0.75018	0.421053
0.75106	0.542741
0.75238	0.479233
0.75366	0.184502
0.75455	0.195695
0.75529	0.530973
0.75589	0.164745
0.75656	0
0.75739	0
0.75806	0.15674
0.75873	0
0.7594	0.190114
0.76007	0
0.76074	0
0.7614	0
0.76207	0.144718
0.76274	0.403226
0.76338	0
0.76404	0.15748
0.76471	0.210084
0.76538	0.576923
0.76605	0.909091
0.76679	0.322581
0.76752	0.163132
0.76815	0.321543
0.76868	0
0.76926	0.541516
0.77006	0.195695
0.77073	0
0.7714	0.183486
0.77207	0
0.77274	0.157233
0.7734	0.321543
0.77407	0.500835
0.77474	1.22699
0.77541	0.723589
0.77608	2.40602
0.77671	1.20898
0.77745	0.707547
0.77818	1.62075
0.77891	1.0574
0.77954	3.52505
0.78017	2.42718
0.7809	2.68139
0.78153	11.0294
0.78226	11.2601
0.78279	14.3836
0.78333	7.75194
0.784	8.38207
0.78467	4.75059
0.78534	6.43275
0.78601	5.83658
0.78667	2.98805
0.7872	2.12389
0.78817	0.251256
0.78895	0.193798
0.78958	0
0.79017	0
0.79083	0.431965
0.79208	0.135685
0.79271	0.425532
0.79348	0
0.79427	0.455581
0.79505	0.699301
0.79583	0.470219
0.79677	0.816993
0.7977	0.910747
0.79843	0
0.79926	0
0.79989	0.526316
0.80052	0.180832
0.8013	0.204499
0.80224	0.510204
0.80302	1.00503
0.8038	0.856164
0.80459	0.321543
0.80537	0.179856
0.80615	0.75
0.80693	0.498753
0.80771	0.350263
0.80849	0.762195
0.80928	0
0.81006	0.246914
0.81089	0.480769
0.81172	0.167224
0.81235	0.5
0.81303	0.18622
0.81397	0.229885
0.8148	0.659341
0.81553	0.567108
0.81631	0.328407
0.81709	0.162075
0.81787	1.373
0.81866	1.0352
0.81944	2.19595
0.82022	2.10697
0.821	1.04348
0.82178	1.86916
0.82256	2.98246
0.82334	1.87793
0.82413	1.70251
0.82491	2.44821
0.82569	2.40385
0.82628	1.4742
0.82769	0.402414
0.82897	0.3367
0.8298	1.15132
0.83063	2.14689
0.83132	1.59091
0.8321	1.10585
0.83288	1.18577
0.83366	0.571429
0.83439	1.16279
0.83498	0.484262
0.83545	0.70922
0.83604	2.53807
0.83674	2.61628
0.83741	3.10219
0.83798	1.46341
0.83855	0.28169
0.83912	0.859107
0.83959	0.465116
0.8401	2.18121
0.84092	3.64299
0.84186	4.14815
0.84278	2.4453
0.8435	1.95838
0.84432	4.01235
0.84499	2.17755
0.84577	2.26537
0.84655	0.529101
0.84733	1.32939
0.84811	0.456621
0.84889	1.02389
0.84967	0
0.85045	0.474684
0.85124	1.28205
0.85216	2.71903
0.85288	6.50289
0.85358	9.49936
0.85436	8.6558
0.85514	14.2857
0.856	12.2147
0.85678	5.96125
0.85756	13.125
0.85834	32.6087
0.85912	19.2308
0.8599	3.23129
0.86069	3.53698
0.86147	2.87253
0.86361	1.18812
0.86439	0.201613
0.86518	0.825083
0.8658	0.803213
0.86658	0
0.86727	0.91954
0.86786	0
0.86842	1.62602
0.86898	0.206186
0.86974	0
0.87035	0
0.87097	0.167224
0.87158	0.612245
0.8722	1.24481
0.87281	0.498339
0.87342	0
0.87404	0.174216
0.87465	0.614754
0.87527	0.203666
0.87588	0.203666
0.87649	0
0.87711	0.419287
0.87772	0.582524
0.87833	0
0.87895	0.653595
0.87956	0
0.88017	0
0.88079	0.344828
0.88155	0.793651
0.88217	0
0.88278	0.246914
0.88339	0
0.88388	0.797872
0.88462	1.26582
0.88531	0.333333
0.8859	0.488599
0.88659	0.719424
0.88753	0.529101
0.88815	0.251256
0.88876	0.379267
0.88938	0.301205
0.88999	0
0.8906	1.54143
0.89122	0.954198
0.89183	0.134048
0.89252	0.127226
0.89306	0.407056
0.89367	1.6129
0.89428	0
0.89497	0.161551
0.89546	1.39165
0.896	0
0.89661	0.398406
0.8971	0
0.89794	0.188324
0.89863	0.162075
0.89922	0.180832
0.89981	1.25261
0.9004	1.27389
0.90099	0
0.90168	1.0582
0.90227	0.229885
0.90287	1.93424
0.90348	2.25564
0.90409	0.847458
0.90471	0.439883
0.90532	0
0.90581	1.14943
0.90655	1.0574
0.90724	1.03359
0.90773	0
0.90854	0
0.90927	1.0101
0.91001	1.09649
0.9107	0.785855
0.91129	0
0.91162	0.206186
0.91302	0.696056
0.91329	0
0.9136	0
0.91594	0.707214
0.917	1.21704
0.91739	1.76817
0.91778	0.536673
0.91817	0.139082
0.91856	0.457317
0.91895	0.641026
0.91934	0.255102
0.91973	0.149925
0.92012	0.149254
0.92051	1.35468
0.9209	1.02669
0.92129	1.7341
0.9216	0.559441
0.92191	0.596125
0.92246	0
0.92295	0.234742
0.92364	0.37037
0.9241	0
0.92778	0.278552
0.93304	3.07692
0.93925	7.09459
0.96115	0.539568
0.96276	0.782779
0.96507	0.505051
0.96719	0.787402
0.9692	0.425532
0.97122	1.82149
0.97323	2.12766
0.97524	1.02489
0.97726	0.927357
0.97927	1.059
0.98158	0.302725
0.98369	0.199402
0.9857	0.544465
0.98732	0
0.98933	0.441826
0.99174	0.190114
0.99371	2.56881
0.99645	2.91829
0.99848	1.47493
1.00134	1.5625
1.00388	0.149477
1.00692	1.27551
1.00945	0
1.01151	0.17331
1.01402	0.417537
1.01514	2.15517
1.01625	0.702988
1.01736	0.424628
1.0187	0.16835
1.01982	2.45098
1.02101	2.39234
1.0222	0.557414
1.02329	1.51515
1.02448	0
1.02557	0.705467
1.02642	0.18018
1.02747	0.696379
1.02887	1.03734
1.02999	0.361011
1.03299	0
1.03541	0.364299
1.03902	0
1.04235	0
1.04483	0.378788
1.04785	0.39604
1.05002	0
1.05388	0.142248
1.0569	0.878735
1.05992	0.91047
1.06187	1.24509
1.06372	7.03812
1.06564	7.29834
1.06756	10.045
1.0698	8.78378
1.07174	6.84211
1.07332	4.31779
1.07524	5.45256
1.07754	5.00864
1.07946	1.82421
1.08138	1.70455
1.0833	0.846262
1.08554	0.460299
1.08748	1.88525
1.08941	3.125
1.09097	1.94175
1.09252	0.724638
1.09484	0.415369
1.09709	0.212766
1.09864	0
1.10025	0.378072
1.10219	1.2848
1.10412	2.01258
1.10644	4.42857
1.10837	2.849
1.1103	3.32326
1.11223	2.68139
1.11427	0.826446
1.11751	0.740741
1.12069	0.813008
1.12388	0.847458
1.12757	0.210084
1.13076	0.361882
1.13396	1.89394
1.13644	0.268817
1.13831	1.23675
1.14018	0.60241
1.14304	2.5247
1.14593	1.18577
1.14833	1.52542
1.15074	0.664452
1.15312	0.816993
1.15466	1.5625
1.15659	3.61248
1.1589	4.34783
1.16083	6.64273
1.16237	9.93266
1.1643	4.73752
1.16622	5.49618
1.16814	2.51346
1.17007	3.15236
1.17199	1.52144
1.1743	1.20321
1.17623	4.46809
1.17815	2.94118
1.17963	3.02326
1.18274	4.7619
1.18458	2.00267
1.18622	3.87454
1.18818	3.56125
1.19009	3.16344
1.19298	0.179533
1.19649	0
1.19934	1.62933
1.20275	0
1.20516	1.1655
1.20857	0.411523
1.21138	1.22783
1.21379	0.452489
1.21667	1.81406
1.21975	2.84006
1.2231	6.2201
1.22644	2.56098
1.22979	5.87326
1.23247	7.60588
1.23648	9.44625
1.23982	11.9097
1.24249	1.15237
1.24712	1.13852
1.24891	1.25
1.25115	0.211864
1.25383	1.70213
1.25628	0.17331
1.2583	3.96476
1.26098	4.5929
1.26321	2.10526
1.26544	0.585938
1.26768	0.196464
1.26978	0.369686
1.27083	1.5625
1.27214	2.03327
1.27345	0.957854
1.27477	0.153846
1.27608	4.44874
1.27739	4.32612
1.27897	4.81928
1.28015	1.05541
1.28216	0.150376
1.28401	1.53257
1.28692	1.84805
1.2893	0.854701
1.29287	1.17096
1.29635	0.155521
1.29933	0
1.30171	0.512821
1.30476	0.555556
1.30779	0.831025
1.31506	1.42653
1.31809	1.36986
1.32148	0.519481
1.32475	0
1.32772	1.25945
1.3301	0
1.33401	0.251889
1.33502	1.24069
1.33593	0
1.33691	0
1.33777	0
1.33878	0.257069
1.33979	0
1.3408	0
1.3418	0
1.34301	0
1.34402	0
1.34502	0
1.34593	0.316456
1.34712	0.815217
1.348	0
1.34888	0.813008
1.34981	1.60428
1.35063	1.67131
1.3526	2.12202
1.35369	1.84697
1.35477	1.4218
1.35588	2
1.35697	1.72414
1.35821	0.787402
1.35908	0.131926
1.36071	0.71599
1.36226	0.531915
1.36351	0
1.36457	0.26455
1.36586	0
1.36672	0.277008
1.36801	0
1.37117	0.294985
1.37381	0
1.37681	0.730994
1.37904	0.828729
1.38163	1.36612
1.38415	2.13592
1.38718	1.99203
1.38933	0.808625
1.39122	1.55642
1.39312	1.82403
1.39501	1.02041
1.39683	1.11857
1.3998	1.22783
1.40232	1.35747
1.40484	0.436681
1.40664	0.422833
1.40839	0
1.41049	0.601504
1.41219	0.21692
1.41389	0.4914
1.41549	1.39276
1.41689	0.493827
1.41852	0.431655
1.42062	0.239808
1.42237	0.250627
1.42412	1.0101
1.42603	2.34742
1.42774	1.77215
1.42989	3.27869
1.43164	1.90024
1.43318	1.22549
1.43499	1.58371
1.4368	3.45711
1.43861	0.802139
1.44042	0.503778
1.44187	1.02564
1.44366	1.26316
1.44547	2.9703
1.44691	2.84238
1.44951	3
1.45173	3.01724
1.45324	0.228833
1.45469	0.262467
1.4558	0.433839
1.45717	0.531915
1.45855	0.259067
1.4602	0.266667
1.4618	0.421941
1.4632	0.566572
1.4645	0.4329
1.4659	1.77665
1.46736	1.4742
1.46882	1.18421
1.47028	2.79898
1.47174	2.94785
1.4729	3.31858
1.47407	2.62467
1.47581	1.02489
1.47745	3.09051
1.47884	2.87611
1.48023	0.87146
1.48132	2.29358
1.48243	1.20321
1.4838	2.25
1.48516	5.86735
1.4868	2.5641
1.48817	4.09639
1.48954	1.38504
1.49092	1.24224
1.49243	1.33038
1.49395	0.547945
1.49967	0.719424
1.50126	0.493827
1.50284	1.20192
1.50457	1.32626
1.50643	2.99252
1.50799	5.84416
1.50955	0.734214
1.51112	5.6266
1.51244	8.159
1.51385	0
1.51583	5.56962
1.51856	1.96375
1.52331	1.58014
1.5248	0
1.5274	1.38889
1.52926	0.824176
1.53112	0
1.53298	0.543478
1.53539	0.276243
1.53799	1.5873
1.54123	0.578035
1.54448	0.590842
1.54713	1.44509
1.55038	1.36986
1.55428	0.294985
1.55808	0.268817
1.56068	0.141643
1.56334	1.11421
1.56724	0.576369
1.57033	0
1.57254	0.573066
1.57476	0
1.57733	0.289017
1.57954	0.284091
1.58175	0.280112
1.58431	0.757576
1.58599	1.10585
1.58801	0.568182
1.59295	0.337268
1.59663	1.26126
1.59886	5.78512
1.6022	3.47826
1.60498	3.3101
1.60777	0.458716
1.61055	1.30152
1.61389	0.18018
1.61667	0.652174
1.61944	2.84553
1.62144	0.834492
1.62384	1.1396
1.62666	0.412371
1.63048	0.225225
1.63249	0.750469
1.63449	0.854701
1.6372	2.04778
1.64053	2.49169
1.6433	0.888099
1.64605	0.892857
1.64856	0.291545
1.65111	0.2
1.65507	0.2079
1.65757	0.508475
1.65997	1
1.66196	0.289436
1.66447	0
1.66732	0.333333
1.67012	0.628931
1.67253	0.51458
1.67453	0.556328
1.67657	1.08108
1.67857	0.766284
1.68245	0.720721
1.68495	1.2939
1.68744	0.3003
1.69033	0.704225
1.6928	1.0279
1.69479	0.303951
1.69715	0
1.69907	0
1.70238	0.158983
1.70475	0.201613
1.70712	0.193798
1.70927	0
1.71173	0.334448
1.71419	0.936768
1.71706	0.604839
1.7191	0.171233
1.72191	0
1.72436	0
1.72682	0
1.72904	0.699301
1.73178	0.722892
1.73495	3.96825
1.73869	1.2685
1.74118	0.662252
1.74429	0.726392
1.74741	1.002
1.75102	0.825309
1.75426	0.230947
1.75675	1.08932
1.75985	2.04918
1.76359	1.53173
1.7667	0.862069
1.76981	1.48936
1.773	0.669643
1.77747	0
1.78066	0.59761
1.78385	0.146199
1.78703	1.37931
1.7902	0.351494
1.79266	0.175747
1.79692	0
1.79923	1.12641
1.80087	0.835073
1.80222	1.22951
1.8039	0.410678
1.80525	1.99601
1.80657	0.660502
1.80916	1.64948
1.81104	1.03627
1.81236	1.10132
1.814	0.394477
1.81569	0.14556
1.81764	0
1.81905	0.187617
1.8204	0.431034
1.82207	1.19048
1.82351	0.331675
1.82494	1.09649
1.82638	0.854701
1.82781	1.11317
1.82925	2.96846
1.83069	1.41207
1.83212	1.0395
1.83356	1.17647
1.83475	1.27273
1.837	0.531915
1.83865	0.431655
1.8405	1.31579
1.84301	1.9305
1.84565	2.06186
1.84896	4.12371
1.85292	2.42558
1.85686	3.53982
1.8597	2.53378
1.86288	0.598802
1.86628	0.694444
1.87137	0.89153
1.87561	1.12994
1.87985	1.38408
1.88494	1.42096
1.88918	0.473186
1.89342	2.37288
1.89561	0.361664
1.89809	0
1.8998	0.509338
1.9019	0.862069
1.90399	0.984529
1.90651	0.535714
1.90819	0.195312
1.91107	0
1.91325	0.895522
1.91522	0.362319
1.9173	0.66778
1.91898	0.231481
1.92076	0.803213
1.92297	0.652174
1.92548	0.447094
1.92799	0.845666
1.93012	0.516796
1.93161	0.184162
1.93309	1.3913
1.93458	1
1.93607	0.841751
1.93726	1.95759
1.93904	1.90972
1.94053	1.30246
1.94439	1.00125
1.94587	1.16473
1.9478	0.905797
1.94928	0.392927
1.95127	1.33556
1.95411	0.119474
1.95639	0.332226
1.95805	0.848896
1.95963	0.842105
1.96159	0
1.96317	0.859599
1.96506	1.74927
1.96829	1.4881
1.97056	0.665188
1.97253	0.616333
1.97408	0.430416
1.97503	0.714286
1.97622	0.705467
1.97765	0.902527
1.97884	0.585652
1.98002	0.444444
1.98097	0.894454
1.98192	0.590842
1.98338	0.53286
1.98463	0.347222
1.98586	0.794702
1.98684	0.536673
1.98863	0
1.98988	0.18018
1.99113	1.18343
1.99213	0
1.99345	0.745156
1.99477	0.733138
1.99622	1.71821
1.9974	0.389864
1.99871	0
2.00003	0.18315
2.00148	0.910747
2.00273	0.154799
2.00378	1.6129

## Sheet: Fig.3a
Age (Ma)	HQ MAT (℃)
0.154024	9.69957
0.159834	9.56231
0.163707	9.30906
0.173587	8.56677
0.194819	9.5156
0.207862	9.52939
0.213993	9.35741
0.213993	9.67658
0.239402	9.65572
0.247224	8.24268
0.253699	7.47977
0.262161	7.93749
0.268637	7.97028
0.275155	8.10045
0.284476	8.95731
0.291086	9.50936
0.297647	8.06116
0.303561	7.72565
0.308526	8.3391
0.315003	9.37674
0.32208	9.69824
0.329086	10.5389
0.333819	10.3111
0.343933	8.70936
0.343933	8.46561
0.357464	7.48792
0.365911	7.42807
0.374034	7.53607
0.379467	8.54866
0.384847	9.63224
0.39297	11.2136
0.401195	11.7281
0.41137	11.5923
0.41885	11.2092
0.426145	8.59334
0.436048	8.32394
0.441518	7.99683
0.445205	8.60386
0.452985	7.9041
0.457297	8.76271
0.463681	7.92817
0.463681	7.92491
0.469633	9.08227
0.470413	9.2185
0.474561	8.28141
0.485547	9.20037
0.492676	10.8919
0.505306	9.96038
0.514188	9.77215
0.518807	8.69988
0.532636	8.21078
0.53726	7.62144
0.543833	9.61934
0.546262	8.48718
0.553742	8.55825
0.558506	9.25124
0.563508	9.16617
0.568678	11.974
0.57196	10.6309
0.574991	9.06921
0.577565	8.61706
0.583751	7.44998
0.587845	10.0278
0.601648	8.44546
0.605194	11.1124
0.609106	12.719
0.616698	13.0224
0.62167	12.5905
0.626401	11.5072
0.629471	8.78689
0.634474	8.09246
0.638382	7.94411
0.64342	7.58599
0.6466	8.08886
0.650937	8.58442
0.656131	8.80139
0.65752	8.68464
0.658958	8.95386
0.660472	8.58656
0.66156	8.16881
0.663535	8.41744
0.66538	8.03373
0.6846	9.56368
0.686916	10.0465
0.689342	9.98686
0.691816	11.3711
0.696812	9.55031
0.706722	11.6852
0.708743	10.9293
0.711168	10.0116
0.71373	8.98792
0.715953	8.63357
0.724885	8.17682
0.738301	8.20253
0.747274	8.34496
0.755718	7.3556
0.762402	9.27017
0.769174	9.23198
0.77766	11.9639
0.779858	11.4831
0.7821	11.812
0.78447	10.365
0.788694	7.60223
0.79631	8.92691
0.79631	8.72209
0.819594	9.54169
0.821285	9.91632
0.823084	8.64392
0.831286	9.92461
0.83572	10.0848
0.845117	9.43001
0.85556	12.1063
0.85746	12.3483
0.862838	10.3613
0.867118	8.11442
0.870515	8.07473
0.872164	8.56215
0.878958	7.62242
0.884166	7.56317
0.892803	8.89883
0.896164	8.63079
0.901141	8.3132
0.907927	10.5009
0.91176	7.84367
0.921702	8.19265
0.93377	7.97748
0.935717	8.06322
0.939156	8.75132
0.940005	8.74392
0.944157	9.25014
0.950276	15.0669
0.952399	14.2034
0.95892	9.69754
0.964449	7.34899
0.971245	11.8446
0.974768	8.51499
0.982936	8.98522
0.984971	7.63949
0.99337	8.9423
0.996687	8.84174
1.00309	8.72409
1.01123	8.08236
1.01458	8.70946
1.01891	8.82808
1.02339	9.13895
1.02941	8.31421
1.0351	8.35544
1.03918	7.28126
1.04107	8.2936
1.04107	8.48297
1.04181	7.5745
1.04366	7.38076
1.04617	7.57452
1.04845	7.97205
1.05223	7.78729
1.05289	7.91201
1.05675	8.87414
1.06119	10.0701
1.06694	12.4252
1.06845	10.3502
1.06986	10.2308
1.07651	9.32896
1.08264	10.2221
1.08773	10.5012
1.09382	8.30032
1.09764	8.50367
1.10661	10.5629
1.11521	7.78619
1.11771	7.25454
1.1202	8.63473
1.12521	8.0248
1.12772	7.00197
1.12933	7.2954
1.139	7.90164
1.14512	8.90085
1.15457	10.3216
1.16126	10.0303
1.16338	9.7462
1.16781	9.40327
1.17594	10.0001
1.18374	10.0726
1.18504	10.3978
1.19044	9.04834
1.19624	7.57136
1.20193	6.91615
1.21408	8.8334
1.22008	9.83983
1.2234	10.2089
1.22678	10.6652
1.23009	9.76794
1.2334	10.7458
1.23678	11.1502
1.24343	9.54447
1.24997	8.01193
1.25414	7.15662
1.25791	6.88027
1.25971	6.73444
1.26482	8.51904
1.26826	8.17862
1.27186	7.92055
1.27562	7.74062
1.27562	8.06132
1.27899	8.51351
1.28998	8.22062
1.30305	7.78719
1.31529	8.91515
1.32339	8.20696
1.33071	6.17099
1.33374	6.3344
1.34097	5.76675
1.34707	9.1647
1.35097	8.85829
1.35784	9.27194
1.36318	10.5757
1.36713	10.5037
1.37247	7.55638
1.38273	6.1201
1.38792	8.98736
1.3912	8.51593
1.39463	9.49169
1.39966	9.52586
1.40283	7.03406
1.40928	9.70842
1.41445	8.5078
1.41963	8.42904
1.42369	8.84299
1.42848	8.84383
1.43343	9.17691
1.43343	9.58702
1.43904	10.0134
1.44243	10.2486
1.44466	10.0358
1.44953	7.89336
1.45295	7.60025
1.45455	8.16991
1.45614	7.22418
1.45774	6.46034
1.46077	7.91802
1.46526	8.80252
1.47687	8.72654
1.48004	10.3814
1.48163	10.6944
1.48383	9.94376
1.4855	10.6777
1.48713	9.9632
1.49201	9.1451
1.50289	7.68669
1.50678	7.54793
1.51109	8.44354
1.51308	9.87383
1.51728	9.44706
1.51927	10.2282
1.52127	9.04334
1.52327	11.0154
1.52535	9.45755
1.54117	8.7084
1.54333	7.13786
1.54596	7.96846
1.55108	7.71925
1.55557	7.8459
1.55984	9.26884
1.56609	6.76983
1.57229	9.44835
1.57229	9.11195
1.57565	9.46547
1.57776	9.54074
1.58569	9.38713
1.59142	8.70625
1.59538	7.55984
1.59925	8.69098
1.60949	9.03904
1.61355	9.8583
1.61658	8.63026
1.62029	8.07523
1.62607	9.33362
1.62982	8.87711
1.633	7.45518
1.63693	9.74043
1.64192	8.60956
1.64383	9.54731
1.64671	8.99922
1.66055	8.40023
1.66437	9.36586
1.6683	7.67957
1.67217	7.93583
1.67607	7.61894
1.68027	7.69782
1.68781	10.4899
1.69136	9.23224
1.69521	8.46247
1.69894	7.17339
1.70542	7.69146
1.71073	6.7534
1.71244	6.48537
1.7175	8.65644
1.7251	9.48855
1.72872	9.23216
1.73219	8.77012
1.73563	8.50133
1.74626	7.71995
1.7493	6.60806
1.75363	7.61516
1.76107	8.89742
1.76286	9.20338
1.76447	6.97475
1.76804	7.45163
1.771	7.52683
1.77697	9.13014
1.78244	7.86925
1.78712	8.84635
1.7912	9.01449
1.79708	8.13048
1.8032	10.5548
1.8067	12.1213
1.80928	10.5061
1.80928	10.2184
1.81062	10.5147
1.81449	10.2947
1.81601	6.20118
1.81859	8.31579
1.82225	7.98579
1.82517	8.49436
1.82885	9.19001
1.8346	9.07923
1.83814	9.34036
1.83994	7.72077
1.84453	7.80296
1.84814	11.3369
1.85327	10.6071
1.86182	10.3383
1.86605	9.17234
1.86938	11.6952
1.87225	9.19054
1.87693	8.47119
1.88139	7.71455
1.89056	7.9352
1.89298	8.2936
1.90044	8.10828
1.90518	7.13397
1.90926	6.75333
1.91867	8.61897
1.92489	8.83169
1.92747	8.49205
1.92994	8.35322
1.93241	9.97122
1.93912	9.12502
1.94802	6.99592
1.95409	9.01516
1.95829	10.4284
1.96876	10.3736
1.97536	9.80566
1.97877	10.0866
1.98088	10.1255
1.98484	11.5494
1.9888	11.4816
1.99411	9.2021
1.99766	8.26168

## Sheet: Fig.3b
Age (Ma)	ZB MAT (℃)
0.00079	3.54506
0.00116	2.13176
0.00161	2.25129
0.00179	0.290515
0.00222	0.0764414
0.00242	-0.688253
0.00303	-0.610004
0.00332	1.68173
0.00385	-0.183742
0.00405	-0.955706
0.0045	-0.338342
0.00466	0.22292
0.00502	-0.201995
0.00515	0.0450397
0.00541	-1.44695
0.0058	-0.00122392
0.00632	-0.867126
0.00671	-0.318837
0.00697	0.122678
0.0071	0.421181
0.00736	0.721792
0.00748	-0.325174
0.00806	-0.442516
0.00905	0.890723
0.0092	-0.0827549
0.00934	-0.441837
0.00948	-0.66274
0.00976	-0.699153
0.01004	-0.0624472
0.01038	-1.27323
0.01089	0.118763
0.01105	-0.413915
0.01139	-0.154729
0.01156	-0.294431
0.01363	-1.17813
0.01565	-2.44261
0.01806	1.25599
0.02189	-2.2987
0.02316	-2.64716
0.02573	-3.02052
0.02959	-2.34153
0.03088	-1.98486
0.03344	5.39875
0.03459	-1.69055
0.03574	-0.111229
0.03689	-2.18337
0.03804	-2.06261
0.04038	-1.97772
0.0416	-0.0849384
0.04211	-1.3405
0.04224	-1.07216
0.04237	-3.3194
0.04262	-2.72891
0.04275	-3.07579
0.04302	-1.51672
0.04314	-2.43239
0.04339	0.157097
0.04354	-1.14625
0.04376	-0.829778
0.0441	-1.67886
0.04421	-2.26753
0.04444	-1.85615
0.04455	-2.33621
0.04478	-2.45208
0.04489	-2.67416
0.04512	-0.557519
0.04547	0.435677
0.04559	-1.92611
0.04582	0.515826
0.04616	-1.72173
0.04628	-1.04696
0.04648	-0.836804
0.04663	-2.0916
0.04689	-1.59702
0.04701	-2.2009
0.04727	-0.855511
0.04764	-1.99442
0.04816	-1.02472
0.04826	0.161462
0.04838	-3.52965
0.0486	-1.81448
0.04872	-1.42578
0.04883	-2.34504
0.04906	-0.328796
0.04928	-1.38279
0.04939	0.139191
0.04996	-2.5913
0.05008	-2.83844
0.05031	-2.4006
0.05042	-2.65733
0.05065	-1.54111
0.05077	-1.50799
0.051	-2.61809
0.05132	-2.61907
0.05143	-2.18459
0.05165	-1.83903
0.05198	-1.34992
0.05209	-2.20389
0.05231	-0.672293
0.05242	-0.460966
0.05264	2.93291
0.05277	-2.74011
0.05303	0.637229
0.05329	-0.285804
0.05341	-0.540688
0.05393	-1.20837
0.05404	-0.534191
0.05426	-1.77391
0.05465	-0.835564
0.05485	-2.44252
0.05524	1.07358
0.05544	-1.05487
0.05583	0.545611
0.05603	0.509122
0.05708	0.173363
0.0573	2.18105
0.05772	1.19147
0.05795	-0.749724
0.05839	-0.0204589
0.05861	-0.724045
0.05902	5.16583
0.0597	2.87079
0.05991	0.0893791
0.06032	1.55024
0.06115	-0.0263808
0.06183	0.291082
0.06222	-1.28793
0.06334	-2.17534
0.06423	0.0407853
0.06445	-0.789778
0.06465	-1.37041
0.06502	-0.214617
0.0652	-2.0372
0.06557	-2.34483
0.06594	-1.93197
0.06613	-1.8387
0.06631	-1.05336
0.06668	-0.0168742
0.06747	-1.09248
0.06808	-0.587655
0.0685	1.37414
0.0687	-0.434969
0.06973	-1.36752
0.06992	-0.930173
0.0709	0.7022
0.07112	-1.11418
0.07157	0.0113632
0.07177	-1.33321
0.07221	0.0277992
0.07341	-1.30664
0.07385	-0.189544
0.07452	-0.964515
0.07579	2.75843
0.07608	-2.44062
0.07666	-0.98282
0.07696	-1.75282
0.07754	-1.63926
0.07778	-2.12425
0.07823	-1.08781
0.07845	-1.71713
0.0789	-1.16014
0.07956	-1.61391
0.07979	-1.11069
0.08023	-0.200662
0.08045	-1.05695
0.08089	-0.444517
0.08111	-1.0931
0.08154	-0.111229
0.0822	-2.04431
0.08241	-0.373268
0.08284	0.0975819
0.08354	0.9782
0.08395	0.0471551
0.08478	1.52177
0.08519	-0.242218
0.0856	1.4448
0.08602	0.309635
0.08643	-0.501552
0.08851	0.269926
0.09018	2.79758
0.0906	1.31474
0.09106	-0.859493
0.09186	1.19954
0.09228	-0.297989
0.09734	-0.712343
0.0978	-1.91354
0.09873	-0.856503
0.09915	-1.50678
0.09997	-1.70199
0.1012	-1.80498
0.10165	-2.27949
0.10243	-0.647724
0.10288	-2.83004
0.10366	-1.91296
0.10407	-2.14852
0.10481	-1.67022
0.1059	-2.42643
0.10698	-0.378016
0.10807	-2.09492
0.10926	-0.210117
0.11081	-0.297577
0.1139	0.219069
0.11596	0.643313
0.11646	-0.666833
0.11695	-0.332096
0.11745	2.8768
0.11794	-1.10581
0.11844	-0.689565
0.11894	-0.476154
0.11943	-2.11716
0.11993	0.140925
0.12042	0.27583
0.12092	-0.137807
0.12141	-3.1613
0.12191	-3.41562
0.12241	-1.88591
0.12295	-2.23312
0.12349	-2.10434
0.12403	-1.0755
0.12458	-0.0917672
0.12512	-0.632658
0.12539	-1.1564
0.12566	-1.12611
0.12593	-2.0956
0.1262	-1.85417
0.12674	-2.78992
0.12728	-2.73974
0.12755	-0.868674
0.12782	-1.5154
0.12814	-2.53906
0.12838	-2.63339
0.12872	-2.26515
0.12913	-3.46311
0.1294	-1.93083
0.12972	-3.22256
0.13037	-2.73787
0.13101	-1.78189
0.13166	-2.28577
0.1323	-2.54736
0.13263	-2.77609
0.13295	-2.56102
0.13359	-1.63487
0.13424	-0.871104
0.13488	-2.47136
0.13553	-2.28585
0.13617	-1.18395
0.13682	-1.74337
0.13746	-1.17978
0.13811	-0.495032
0.13876	-0.102172
0.13941	0.36904
0.14005	0.343422
0.1407	4.20051
0.14142	0.280828
0.14206	-2.42036
0.14265	-0.441386
0.14329	-1.16611
0.14394	-2.54627
0.14459	-2.78599
0.14524	-2.33288
0.14589	-1.91427
0.14652	-2.76674
0.14716	-2.88046
0.1478	-2.87468
0.14844	-2.77404
0.14908	-2.77754
0.14972	-2.46987
0.15036	-3.26708
0.151	-1.6086
0.15163	-2.22856
0.15227	-1.81211
0.15291	-2.07678
0.15355	-1.8073
0.15419	-2.00623
0.15487	-0.490829
0.15555	-0.564447
0.15623	0.263475
0.15691	-1.71788
0.15759	0.571376
0.15827	0.495418
0.15895	0.0383306
0.15963	0.473968
0.16031	-0.450175
0.16099	-0.309738
0.16167	-0.459918
0.16236	-0.0985274
0.16302	-0.205428
0.16367	-1.5841
0.16431	-0.286965
0.16496	0.218681
0.1656	0.393671
0.16625	0.267455
0.16689	-0.524214
0.16754	-0.952278
0.16818	-1.50367
0.16883	-1.75876
0.16947	-1.3371
0.17012	-1.07841
0.17076	-0.233258
0.17142	-0.476967
0.17214	-0.819327
0.17273	-0.783303
0.17338	-0.207236
0.1741	-1.83784
0.17491	-0.85941
0.1761	-3.23069
0.17716	-2.33396
0.17835	-1.88131
0.17953	-2.45289
0.18084	-2.76329
0.18202	-2.22436
0.18309	-1.44025
0.18427	-0.95553
0.18543	-1.98331
0.1866	-0.318016
0.18769	0.0916137
0.18863	-2.25098
0.18957	-1.26536
0.19051	-1.16268
0.19145	-2.22719
0.19239	-2.60241
0.19332	-0.809629
0.19426	-0.767793
0.1952	0.0645969
0.19612	-0.226593
0.19702	1.03299
0.19793	0.742395
0.19884	-1.70554
0.19974	-0.476438
0.20065	-0.325293
0.20155	-2.24086
0.20246	-0.669745
0.20336	-0.776369
0.20427	-0.384456
0.20517	-1.96302
0.20608	-0.34728
0.20699	0.490004
0.20789	-1.07632
0.20873	-1.49323
0.20958	-1.39876
0.21042	-2.64831
0.21126	-0.887892
0.2121	-1.4172
0.21295	-2.03367
0.21345	-0.583158
0.21379	-0.351083
0.21463	-0.99114
0.21505	-1.63459
0.21547	-1.87593
0.2159	-1.52749
0.21632	-0.692325
0.21674	-0.459817
0.21716	-1.00933
0.21758	-0.223903
0.218	0.548273
0.21884	-0.353938
0.21986	-1.35382
0.22034	-0.830275
0.22083	-2.54402
0.2218	-3.13821
0.22278	-3.28038
0.22375	-2.68436
0.22472	-3.47356
0.2257	-2.87794
0.22667	-2.4825
0.22764	-3.58271
0.22862	-2.78117
0.22959	-2.14566
0.23056	-1.54165
0.23154	-1.89622
0.23215	-2.09825
0.23272	-3.08344
0.2333	-2.10518
0.23388	-2.76313
0.23445	-1.24445
0.23503	-2.52272
0.2356	-0.718005
0.23618	-0.787114
0.23675	-0.355851
0.23733	-0.671914
0.2379	0.570723
0.23848	0.30319
0.23905	-0.606226
0.23967	1.38815
0.2403	-1.60183
0.24092	0.0643302
0.24154	1.6692
0.24216	0.779917
0.24285	-1.21493
0.24341	-1.15377
0.24409	-1.12417
0.24465	1.31275
0.24527	-0.722363
0.2459	-0.795074
0.24652	-0.494158
0.24713	2.17006
0.24773	-1.28652
0.24832	-2.03022
0.24892	-0.00128542
0.24922	0.478073
0.24951	-0.187712
0.25011	-1.78367
0.25041	0.107066
0.25071	-0.167515
0.2513	-1.7628
0.2516	-0.163692
0.2519	0.392134
0.2522	-0.52248
0.25249	-2.30935
0.25279	-0.634521
0.25309	-2.73025
0.25339	-2.10263
0.25369	-2.79641
0.25399	-1.14271
0.25428	-1.76189
0.25489	-1.57068
0.25551	-2.42529
0.25612	-2.47217
0.25674	-2.18849
0.25735	-2.57065
0.25797	-1.94795
0.25858	-1.21366
0.2592	-2.95161
0.25981	-1.63988
0.26043	-0.621473
0.26104	0.247013
0.26166	-1.19616
0.26227	-1.72391
0.26284	-2.67914
0.26341	-3.16365
0.26398	-2.3604
0.26456	-2.64101
0.26513	-3.14811
0.2657	-3.05342
0.26627	-2.66003
0.26685	-2.74735
0.26742	-2.34219
0.26799	-3.34568
0.26857	-3.03807
0.26914	-0.120819
0.26971	0.155371
0.27029	-1.76475
0.27086	-0.420188
0.27143	-1.10582
0.27201	0.0700828
0.27258	-1.65576
0.27316	-1.57923
0.27373	-1.62489
0.27431	-0.501666
0.27494	-0.695818
0.27546	-1.60628
0.27603	-1.58002
0.27661	-1.8149
0.27719	-2.94904
0.27785	-1.45821
0.27857	-0.970124
0.27929	-1.29332
0.28001	-0.589867
0.28073	-1.72003
0.28145	-0.846947
0.28224	-0.492398
0.28289	-0.994026
0.28361	-0.345414
0.28433	-0.0962016
0.28505	-1.01699
0.28577	0.507036
0.28649	0.231371
0.28721	-1.60431
0.28793	-2.3045
0.28865	-1.61062
0.28937	-1.58397
0.29009	-1.78665
0.29081	-2.23828
0.29153	-1.75191
0.29225	0.41492
0.29299	0.957329
0.29373	2.11619
0.29448	0.194796
0.2953	1.22753
0.29596	-2.95241
0.29668	-0.217837
0.2974	-0.146331
0.29812	0.821522
0.29885	-0.123413
0.29957	0.880317
0.30029	1.23436
0.30101	-0.644364
0.30173	-1.09568
0.30245	-2.99792
0.30281	2.06968
0.30317	3.14166
0.30389	0.392541
0.30462	-3.15617
0.30533	-2.07492
0.30568	-1.75349
0.30604	-2.82304
0.30675	-0.84337
0.30746	0.89623
0.30817	-0.259205
0.30852	0.210791
0.30887	-1.32992
0.30958	-0.961201
0.31029	-0.94306
0.311	0.665058
0.31135	-0.71861
0.31171	1.30096
0.31242	2.01458
0.31313	-0.963722
0.31383	2.54304
0.31452	-0.358491
0.31519	0.502005
0.31587	0.125634
0.3162	1.22394
0.31654	0.221221
0.31721	0.520523
0.31788	0.895405
0.31856	-0.779511
0.31923	0.141535
0.3199	0.151842
0.32057	1.80636
0.32124	-0.222453
0.32158	0.315515
0.32192	0.189858
0.32259	-0.603692
0.32328	0.576608
0.324	-1.09386
0.32473	-0.192009
0.32546	-1.42298
0.32582	-1.42532
0.32618	-0.812799
0.32691	-1.53875
0.32764	0.211333
0.32836	2.39257
0.3288	-0.357198
0.32909	-0.524211
0.32982	-0.73383
0.33055	-1.93402
0.33091	2.73378
0.33127	-0.225986
0.332	-0.704606
0.33494	-1.27933
0.33566	-2.08239
0.33647	-2.87091
0.33728	-1.8821
0.33808	0.562913
0.33889	-0.668005
0.33969	-0.943786
0.3405	-1.57797
0.34138	0.109735
0.34219	-2.16496
0.34291	-1.48798
0.34372	-1.08619
0.34461	-2.47221
0.34541	-1.4687
0.34622	-2.75971
0.34702	-2.47875
0.34783	-3.01814
0.34858	-2.89362
0.34995	-1.85055
0.35107	-1.65662
0.35231	-1.30411
0.35347	-1.96388
0.35463	-2.87584
0.35579	-2.0181
0.35695	-1.67368
0.3581	-1.4564
0.35926	-2.01121
0.36042	-2.83893
0.36158	-0.715547
0.36274	-2.29704
0.3639	-1.51561
0.36506	-1.70693
0.36622	-2.88193
0.36738	-1.28076
0.36849	-1.99649
0.36959	-1.56071
0.3707	-1.85728
0.37181	-2.48571
0.37291	-0.936701
0.37402	-1.68222
0.37513	-1.51236
0.37623	-1.1338
0.37734	-1.042
0.37844	-0.615454
0.37955	0.727127
0.38066	0.260881
0.38176	0.73799
0.3829	-0.924359
0.38409	-2.32071
0.38528	-2.36708
0.38647	-2.80447
0.38765	-1.95582
0.38884	-1.48829
0.39003	-1.77097
0.39122	-0.973732
0.3924	-0.659544
0.39359	-1.01799
0.39478	-2.31133
0.39597	-0.613787
0.3971	-1.59587
0.39763	-1.80156
0.3981	0.28942
0.39856	-2.40036
0.39903	0.246631
0.3995	-2.19277
0.39997	-2.15239
0.40043	-2.51299
0.4009	-1.08292
0.40137	0.427288
0.40184	1.6129
0.40207	1.6974
0.4023	-2.41299
0.40254	-0.901297
0.40277	-0.265023
0.40324	-1.21392
0.40371	1.7536
0.40424	1.01792
0.40476	0.220002
0.40529	2.43177
0.40581	1.17839
0.40634	-0.43726
0.40686	-3.25177
0.40739	-3.06228
0.40791	-1.68779
0.40844	-1.01962
0.40896	-0.427611
0.40949	-1.51704
0.41001	0.729022
0.41053	0.500832
0.41099	-0.83133
0.41145	-1.42034
0.4119	-0.870789
0.41236	-0.912756
0.41259	1.63807
0.41282	-0.569311
0.41327	0.230194
0.41377	0.850057
0.41423	4.22688
0.41469	0.400189
0.41514	0.306905
0.4156	-0.150565
0.41601	1.24412
0.41647	2.73765
0.41694	0.693635
0.41744	3.26438
0.41795	-2.19574
0.41845	-1.94201
0.41896	-2.14793
0.41946	-0.955264
0.41996	0.163032
0.42047	0.708706
0.42097	0.0930984
0.42122	0.746925
0.42148	3.09477
0.42198	1.3456
0.42248	2.10526
0.42299	0.415584
0.42352	1.31175
0.4241	0.108416
0.42432	-1.9026
0.42463	-1.53333
0.42517	0.291477
0.42564	-0.70558
0.42623	0.572
0.42644	-0.946891
0.4267	0.682968
0.42723	0.0447478
0.42776	0.212469
0.42829	-1.03932
0.42882	-2.60302
0.42935	0.203631
0.42988	1.09119
0.43035	4.32736
0.43079	-1.01297
0.43124	-0.217347
0.43169	1.01637
0.43214	0.269381
0.43258	-0.6949
0.43303	-1.37801
0.43348	0.292129
0.43393	-0.000892542
0.43438	-0.352768
0.43482	-0.239293
0.43527	-1.72321
0.43572	-1.49389
0.43617	1.16085
0.43665	-0.0734673
0.43712	-1.27174
0.43758	-1.24241
0.43804	-2.12596
0.43849	-0.577611
0.43895	-0.146717
0.43946	-0.73425
0.43992	-0.36122
0.44037	-0.831903
0.44083	-0.428572
0.44129	-0.0011855
0.44175	3.21758
0.44216	1.97541
0.44264	-0.741026
0.44313	0.0514746
0.44361	0.298626
0.44409	1.92198
0.44458	1.26644
0.44506	2.27836
0.4456	0.822142
0.44603	2.00737
0.44657	2.79373
0.44705	1.36233
0.44749	0.336204
0.44797	0.144188
0.44848	-0.690545
0.449	-0.138007
0.44953	-0.391237
0.45005	-0.334333
0.45058	-0.487929
0.4511	-1.16649
0.45163	-1.83349
0.45215	0.12921
0.45268	0.719609
0.4532	0.564956
0.45373	1.25103
0.45425	2.65825
0.4548	3.05368
0.45531	2.65395
0.45576	2.59882
0.45626	1.96242
0.45677	3.55177
0.45727	3.1542
0.45777	1.9414
0.45827	-1.72622
0.45878	-1.81726
0.45928	0.341333
0.45983	-0.0130253
0.46027	1.04779
0.46075	0.127572
0.46122	1.28919
0.4617	-0.0167556
0.46217	1.22366
0.4627	-1.54018
0.46312	-1.68149
0.4636	-1.21398
0.46408	-1.15006
0.46455	0.395004
0.46507	-0.435187
0.4655	0.505295
0.46598	-0.0729128
0.46645	2.75522
0.46694	-0.593496
0.46746	-1.82883
0.4679	-2.50487
0.46838	1.32218
0.46886	0.188445
0.46934	-1.33796
0.46982	-2.69239
0.4703	-0.92067
0.47078	-1.9193
0.47126	-0.0444582
0.47174	-0.325626
0.47223	-1.25478
0.47276	-1.18608
0.47328	0.325944
0.47381	-0.27574
0.47437	1.41789
0.47505	-0.803047
0.47574	-1.74135
0.47642	-1.73322
0.47711	-2.44963
0.47779	1.04482
0.47848	-1.82042
0.47916	-0.873502
0.47987	2.26149
0.48044	3.50806
0.48108	2.23088
0.48172	-0.0118839
0.48236	-0.883206
0.483	-0.906576
0.48364	1.40603
0.48428	0.915264
0.48492	0.671026
0.48556	1.63032
0.4862	0.712035
0.48679	2.18186
0.4871	-0.574309
0.48744	-0.0728092
0.48812	1.3008
0.48847	0.0109565
0.48881	-0.40483
0.48949	-1.5196
0.48984	-1.90964
0.49018	-2.47512
0.49087	-2.0664
0.49121	-2.41406
0.49155	-0.963144
0.49224	1.7556
0.49259	-0.512317
0.49296	-0.45622
0.49368	-2.59945
0.4944	-1.63761
0.49512	-2.37919
0.49584	-1.96733
0.49656	-1.36261
0.49729	-0.226828
0.49801	0.961222
0.49873	4.78752
0.49945	2.19545
0.50024	3.6304
0.50089	1.61675
0.50162	2.30969
0.50234	5.05608
0.50307	3.09016
0.5038	2.78886
0.50452	2.50392
0.50525	1.23759
0.50598	1.19495
0.50671	1.16009
0.50743	0.903778
0.50816	4.11804
0.50889	2.61381
0.50961	0.518578
0.51034	1.09282
0.51106	1.98695
0.51177	1.23425
0.51248	1.10257
0.51319	1.44852
0.51389	1.11954
0.5146	0.0430209
0.51531	2.31019
0.51602	2.84676
0.51673	5.23001
0.51744	2.29839
0.51814	2.12042
0.51885	-0.92969
0.51956	2.72791
0.52029	-0.0436535
0.52109	1.55751
0.52188	-1.68209
0.52267	1.95524
0.52346	-1.33498
0.52425	-0.475137
0.52505	-1.25496
0.52584	-1.50843
0.52663	-0.655771
0.52742	0.114673
0.52821	1.60441
0.52901	1.85568
0.5298	4.85089
0.53059	1.73796
0.53137	0.741112
0.53215	0.521874
0.53294	-0.706529
0.53372	0.347425
0.53401	-0.913799
0.5343	0.408146
0.53459	1.48213
0.53488	0.965366
0.53517	1.20407
0.53546	0.816628
0.53575	-2.22403
0.53603	-2.06205
0.53631	-0.142135
0.53659	1.40163
0.53687	0.822921
0.53715	1.57083
0.53743	1.9892
0.53774	0.991642
0.53802	-0.305907
0.5383	2.32527
0.53858	0.0100005
0.53886	0.272365
0.53914	0.244502
0.53939	3.47392
0.53968	0.490568
0.53997	1.51376
0.54027	-0.422052
0.54056	0.322257
0.54085	0.362999
0.54114	0.598288
0.54144	-0.26972
0.54173	1.37075
0.54202	-1.13613
0.54231	1.71355
0.54261	-1.58269
0.5429	-1.34933
0.54319	-0.54181
0.5435	0.169669
0.5438	-0.0590574
0.54411	1.22824
0.54441	-0.422396
0.54471	0.425038
0.54502	0.686102
0.54532	0.220096
0.54562	-0.275292
0.54593	-1.53682
0.54623	-0.997617
0.54653	0.520859
0.54684	1.48045
0.54713	1.00521
0.54742	-0.418129
0.54771	-0.29363
0.548	-0.026709
0.5483	1.06761
0.54859	0.318333
0.54888	-1.14567
0.54917	-1.72929
0.54946	-0.910254
0.54976	-1.28475
0.55005	0.92208
0.55074	-1.42544
0.55101	-1.12079
0.55132	-1.62352
0.55162	-1.80721
0.55192	-0.726648
0.55223	-1.20231
0.55253	-0.507428
0.55283	0.651483
0.55314	-1.39624
0.55344	0.00678216
0.55375	-1.34571
0.55405	-1.26801
0.55435	-0.513012
0.55466	-1.06199
0.55496	-1.19635
0.55526	-0.906022
0.55557	-0.814257
0.55587	-1.32421
0.55617	-0.638794
0.55645	-0.922888
0.55674	-1.85379
0.557	-0.878262
0.55727	0.66083
0.55753	-0.69712
0.55777	-0.934205
0.55803	-1.0025
0.55829	1.00902
0.55855	0.670943
0.55882	1.44926
0.55908	2.81533
0.55934	2.37715
0.5596	6.99677
0.55987	3.10852
0.56013	3.2024
0.56039	2.9701
0.56066	2.41013
0.56092	2.91031
0.56118	3.60299
0.56147	1.59972
0.56173	0.648438
0.562	0.204959
0.56226	1.28917
0.56252	-0.718839
0.56279	-1.15824
0.56302	1.70918
0.56357	1.4754
0.56387	-0.266402
0.56418	-1.21592
0.56451	0.278907
0.56478	0.345968
0.56549	2.86352
0.56641	-0.479535
0.56732	0.920243
0.56816	1.54705
0.569	2.56254
0.56984	2.10569
0.57067	1.3387
0.57151	2.89564
0.57235	3.0052
0.57319	3.93886
0.57402	2.5802
0.57486	1.62835
0.5757	0.0486475
0.57653	0.30421
0.57737	0.142153
0.57823	-0.151235
0.57968	-1.09573
0.58128	-0.568004
0.58289	-0.526308
0.58449	0.679458
0.5861	-0.910186
0.5877	0.469985
0.58931	2.43309
0.59081	4.18443
0.5921	1.58759
0.5934	0.15019
0.59467	-0.753565
0.59579	-0.747618
0.59692	-1.85414
0.59804	-0.453895
0.59917	-2.03883
0.60029	0.212648
0.60142	0.542516
0.60255	0.29841
0.60367	0.278688
0.6048	1.63611
0.60592	2.46501
0.60705	1.5343
0.60817	2.71937
0.60925	2.24537
0.61033	2.04103
0.61095	1.51987
0.61119	-0.658766
0.61143	1.23023
0.6119	1.31776
0.61238	1.44529
0.61262	-0.508516
0.61286	-1.53715
0.61334	0.358649
0.61382	0.156014
0.61429	0.196915
0.61453	0.553264
0.61477	1.26067
0.6153	-0.306121
0.61573	0.285699
0.61622	-0.919071
0.61646	-2.10459
0.61671	-1.43065
0.61721	-1.30116
0.6177	-1.87922
0.61795	-2.04321
0.61825	-2.00409
0.61869	-0.988957
0.61894	-1.95013
0.61919	-2.77318
0.61969	-0.923598
0.62018	-2.37826
0.62095	-2.7915
0.62177	-2.21454
0.62259	-1.85744
0.62342	-1.25069
0.62428	-0.73105
0.62472	0.0940546
0.62515	0.115998
0.62559	0.39057
0.62603	-0.437472
0.6269	-0.8643
0.62786	1.25843
0.62865	-1.22831
0.62952	-0.387236
0.63039	-1.35233
0.63127	-1.47643
0.63214	-0.920682
0.6331	-0.33009
0.63389	2.46797
0.63475	0.735025
0.63563	1.42874
0.63599	0.929143
0.63631	0.568655
0.63662	0.31225
0.63694	0.465567
0.63726	0.751736
0.63757	-1.87473
0.63789	0.271426
0.63821	0.83339
0.63852	0.817101
0.63884	2.12546
0.63916	1.8554
0.63951	3.31928
0.63982	1.00694
0.64014	-0.718608
0.64046	1.87221
0.64077	-0.511812
0.64106	0.56844
0.64138	2.41427
0.64169	1.285
0.64201	1.09485
0.64233	1.17402
0.64264	-1.3049
0.64296	2.28238
0.64328	1.21312
0.6436	3.38675
0.64391	0.800001
0.64423	3.37816
0.64455	2.73553
0.64487	1.80931
0.64519	0.0888568
0.64554	0.314768
0.64583	-0.317842
0.64614	1.00943
0.64646	1.05293
0.64678	1.54158
0.6471	2.12228
0.64743	1.87948
0.64775	4.10784
0.64811	3.95125
0.6484	2.5335
0.64872	1.70034
0.64905	4.82888
0.64937	2.28443
0.6497	2.19904
0.65002	1.53042
0.65034	3.08494
0.65067	3.45985
0.65099	0.874434
0.65131	1.00397
0.65162	-0.191932
0.65194	1.70571
0.65226	0.73984
0.65268	0.0534942
0.65313	-0.875658
0.65358	2.94318
0.65402	1.78385
0.65447	-1.748
0.65492	-0.609931
0.65537	1.45128
0.65581	1.99698
0.65772	-0.0947717
0.6582	0.638508
0.65874	1.14919
0.65922	-0.126994
0.65966	1.97806
0.66014	0.716302
0.66062	2.19302
0.66111	1.71389
0.66159	0.530028
0.66208	2.32389
0.66256	2.24478
0.66304	1.13164
0.66353	4.92409
0.664	2.1852
0.66447	4.78387
0.66494	1.76543
0.6654	0.462903
0.66587	4.09056
0.66634	3.24448
0.6668	0.018561
0.66727	-1.12578
0.66774	2.22833
0.6682	0.883842
0.66867	1.01459
0.66913	-0.0704745
0.66955	1.34017
0.66997	1.87356
0.6704	1.52114
0.67082	2.68736
0.67124	0.160846
0.67169	2.09705
0.67219	1.36928
0.67264	1.65555
0.67319	0.91184
0.6737	-1.56891
0.6742	-0.211042
0.6747	0.285043
0.67521	2.97559
0.67578	2.12831
0.67634	0.204062
0.67691	3.26805
0.67747	4.04077
0.67804	4.05061
0.6786	2.28827
0.67917	1.30761
0.67973	2.97608
0.6803	3.72593
0.68086	2.14154
0.68143	1.72783
0.68194	3.85011
0.68242	0.725241
0.68291	3.5017
0.6834	2.96888
0.68388	3.90236
0.68437	2.45549
0.68486	2.86858
0.68534	4.30469
0.68587	1.86897
0.6864	0.160867
0.68693	2.9293
0.68746	2.46818
0.68799	2.13217
0.68858	1.64637
0.68905	0.924892
0.68959	2.53842
0.69012	1.75995
0.69065	1.05269
0.69118	2.58548
0.69171	1.71314
0.69225	-1.07777
0.69285	-2.74959
0.69392	-1.94224
0.69537	-1.17841
0.69678	-0.282609
0.69811	1.44648
0.69944	1.82764
0.70076	0.934583
0.70209	-0.607659
0.70342	1.15069
0.70468	-1.52651
0.70555	1.41829
0.70642	1.83677
0.70729	0.93219
0.70816	3.40305
0.70902	1.38633
0.70989	1.08385
0.71076	-0.596574
0.71433	-1.60009
0.71495	1.74363
0.71564	2.03844
0.7162	2.19591
0.71682	4.20928
0.71744	-0.215701
0.71807	2.71742
0.71869	0.93081
0.71931	-0.759134
0.71994	0.981449
0.72056	-0.725922
0.72118	1.67367
0.7218	3.01537
0.72243	1.62154
0.72305	6.55271
0.72367	2.75202
0.7243	3.25684
0.72492	2.41453
0.72548	1.27989
0.72602	2.38117
0.72657	2.35047
0.72711	3.10652
0.72766	3.58303
0.7282	1.00065
0.7288	0.363907
0.72929	1.20538
0.72983	-2.66136
0.73038	0.306451
0.73099	-0.248003
0.73161	-1.35658
0.73224	1.38156
0.73286	3.16464
0.73348	-0.457669
0.73422	-0.895466
0.73496	1.0088
0.73648	1.3022
0.73809	1.8306
0.74014	-0.647095
0.7415	2.4515
0.74286	2.0963
0.74423	3.51653
0.74559	2.754
0.74695	2.0853
0.74831	1.42212
0.75103	-1.2305
0.75239	-0.733269
0.75376	1.76885
0.75512	0.995583
0.75648	1.86512
0.75784	4.08189
0.7592	-0.469533
0.76028	2.14207
0.76115	-1.19645
0.76203	1.36897
0.7629	2.23515
0.76378	-1.7893
0.76464	-0.409576
0.76541	-0.589163
0.76618	-0.370713
0.76695	-0.408579
0.76772	0.16645
0.76849	-0.686279
0.76926	0.120319
0.77011	-0.817882
0.7708	0.99267
0.77157	1.50657
0.77234	2.34952
0.77311	2.32927
0.77388	-0.221719
0.77426	0.129058
0.77465	-0.0685526
0.77551	-0.170956
0.77582	-1.49698
0.7762	-0.233776
0.77698	0.94073
0.77776	1.52597
0.77815	-0.714869
0.77854	2.89332
0.77931	0.666419
0.78009	0.305658
0.78087	1.48765
0.78164	1.55251
0.78203	0.471419
0.78242	0.226165
0.7832	-0.0266369
0.78797	0.638653
0.78839	0.87214
0.78882	0.417395
0.78924	-0.381306
0.78966	0.332711
0.78987	-0.884574
0.79008	0.126144
0.79051	1.10724
0.79072	0.252992
0.79093	0.742164
0.79135	-0.0581894
0.79182	0.985441
0.7922	3.74015
0.79262	1.67346
0.79346	3.33059
0.79393	2.64782
0.79431	2.0701
0.79473	2.13519
0.79515	-0.840541
0.79557	1.77616
0.796	3.07121
0.79642	2.70208
0.79684	2.0985
0.79722	3.24106
0.79885	3.15366
0.79927	2.32142
0.79969	3.23121
0.80012	2.14789
0.80054	4.35531
0.80096	-1.84927
0.80138	1.67183
0.8018	1.37631
0.80223	2.64441
0.80381	4.69676
0.80423	4.39437
0.80466	2.09454
0.80508	4.13077
0.8055	2.48634
0.80592	2.68214
0.80635	3.39974
0.80677	2.55793
0.80721	1.69959
0.80763	3.01267
0.80806	2.21238
0.80848	-0.824724
0.8089	-0.476739
0.80932	2.87249
0.80975	1.02396
0.81017	-0.621917
0.81059	1.2654
0.81101	2.51932
0.81144	0.846584
0.81186	1.2384
0.81225	-1.41651
0.81261	2.0735
0.81297	1.35547
0.81333	1.74579
0.81369	-1.17185
0.81405	-0.412414
0.81441	0.655995
0.81477	0.703818
0.81513	0.992481
0.81549	0.82607
0.81585	0.442356
0.81621	1.44624
0.81657	0.787325
0.81948	-1.58443
0.8199	1.00885
0.82033	0.316379
0.82075	1.02499
0.82235	0.171188
0.82278	-1.79947
0.8232	-0.040884
0.82362	-0.913534
0.82404	-0.177246
0.82447	-0.301845
0.82489	0.442292
0.82739	0.205708
0.82845	0.0232074
0.82941	-0.0231856
0.83037	-1.35856
0.83124	1.44385
0.8322	1.98017
0.83316	0.878289
0.83412	0.644238
0.83509	1.73875
0.8362	1.86961
0.83684	1.19102
0.83748	1.32451
0.83875	1.77061
0.84003	0.577646
0.84131	0.132724
0.84255	1.0314
0.84377	-0.796183
0.84438	-0.646624
0.84499	-1.6816
0.84621	-2.64798
0.84683	-0.745596
0.84743	-0.162004
0.84859	2.38688
0.84986	3.75481
0.85114	4.41739
0.85242	7.20115
0.85293	0.0183897
0.85368	1.39845
0.85454	0.672419
0.85496	-0.318419
0.85539	2.16396
0.85625	0.932775
0.8571	1.09461
0.85796	0.748707
0.85881	-0.473303
0.85967	0.958109
0.8601	1.53448
0.86053	-0.804926
0.86138	-0.600349
0.86224	-1.61565
0.86267	-2.59589
0.86309	-1.02421
0.86395	-0.0894169
0.86479	-1.323
0.86532	-0.814654
0.86659	-0.889946
0.86712	-1.74191
0.86765	-2.2796
0.86792	-2.37998
0.86819	-1.5456
0.86872	-0.327278
0.86925	0.154368
0.87058	-0.958987
0.87084	0.139478
0.87137	0.584689
0.8719	0.0521443
0.87243	1.66496
0.87297	2.35213
0.87355	2.29489
0.87403	2.86567
0.87456	2.04298
0.87626	1.39489
0.87679	2.90852
0.87737	3.17748
0.87785	1.19888
0.87838	1.70874
0.87891	1.58068
0.87944	2.66282
0.87998	-0.0656495
0.88051	2.15427
0.88104	-0.275
0.88157	0.854598
0.8821	1.99295
0.88263	1.13249
0.88316	2.7866
0.88369	0.965023
0.88421	-2.99652
0.88469	0.741479
0.88797	1.7173
0.88846	0.43172
0.88895	0.351854
0.88943	-0.167183
0.88992	0.0479575
0.89041	0.0692552
0.8909	1.09135
0.89139	-0.618509
0.89188	-0.19606
0.89237	-0.681233
0.89285	0.0521681
0.89339	-0.215483
0.89388	-0.392393
0.8943	-0.739768
0.89472	-0.892485
0.89515	-1.51936
0.89558	-0.632904
0.89601	-1.41294
0.89644	-1.79681
0.89687	-0.128112
0.8973	-1.51475
0.89773	0.577533
0.89816	-1.17911
0.89859	2.02521
0.89903	0.265525
0.8994	-1.33512
0.89981	0.638442
0.90022	-1.19881
0.90063	-0.821239
0.90103	1.75841
0.90144	2.58007
0.90185	0.764173
0.90226	1.3792
0.90266	1.92251
0.90307	-0.0465119
0.90387	-2.86216
0.90436	-1.23345
0.90485	-1.50601
0.90534	-1.35593
0.90582	-1.09093
0.90631	-1.20547
0.9068	-0.116382
0.90729	1.15475
0.90778	0.623388
0.90827	0.743971
0.90873	-0.357969
0.90922	-1.30135
0.90971	1.67111
0.9102	-2.22304
0.91069	1.28296
0.91117	1.76301
0.91167	1.43275
0.91212	-0.5322
0.91257	1.89364
0.91301	3.60124
0.91346	3.81314
0.91391	3.91708
0.91436	2.06261
0.9148	-2.28138
0.91525	0.122521
0.9157	0.86504
0.91616	-1.17502
0.91664	0.828964
0.91712	-0.6353
0.9176	3.22768
0.91808	0.823665
0.91856	-0.382633
0.91905	0.492513
0.91953	1.66629
0.91997	0.0361925
0.92042	1.44235
0.92087	-0.192499
0.92132	-1.24022
0.92177	-1.28116
0.92222	-1.10936
0.92267	-0.0267294
0.92312	-0.667997
0.92356	-0.347042
0.92401	-1.54379
0.92446	-0.782625
0.92491	-0.639579
0.9268	0.743275
0.92759	-0.401377
0.92839	-1.38511
0.92918	-1.09942
0.92998	-2.94523
0.93077	-2.49408
0.93156	-0.931701
0.93236	-1.14006
0.93315	-0.953479
0.93653	0.128925
0.93732	0.0668096
0.93812	1.57966
0.93891	-1.02611
0.9397	3.27003
0.9405	1.63987
0.94129	1.72696
0.94209	-0.784586
0.94288	-0.0896974
0.94367	2.11358
0.94455	0.878937
0.94534	1.43281
0.94614	0.930115
0.94693	1.45916
0.9478	2.65193
0.94852	0.471119
0.94931	1.29989
0.95018	1.00465
0.9509	-1.04738
0.95169	-0.213591
0.95249	-0.478727
0.95515	-0.228977
0.95594	-0.396097
0.95674	-1.34483
0.95753	1.79512
0.95811	1.15864
0.95848	-2.2649
0.95885	-1.24613
0.95922	-1.51023
0.95959	-0.279823
0.96173	-0.128714
0.96209	-0.883793
0.96246	-1.55153
0.96283	-0.0759692
0.9632	-1.25123
0.96357	-0.643202
0.96394	-0.319116
0.96431	0.348802
0.96467	-1.87713
0.96504	-0.413906
0.96541	-0.604524
0.96578	-0.820403
0.96613	-0.830396
0.96645	-1.91994
0.96678	-0.876832
0.9671	-2.62788
0.96742	-1.73268
0.96774	0.919789
0.96807	0.03186
0.96839	-0.217914
0.96871	1.15762
0.96904	-0.855993
0.96936	-1.13341
0.96968	-0.209255
0.97	-0.469591
0.97037	-1.63357
0.97074	0.309657
0.9711	0.662472
0.97147	0.616501
0.97184	0.607279
0.97221	0.64948
0.97258	2.23429
0.97295	0.0985282
0.97332	-0.614192
0.97368	3.18579
0.97403	2.35753
0.97438	-0.219814
0.97472	2.4698
0.97506	-1.25276
0.97544	-1.09761
0.97575	1.91153
0.97609	2.05524
0.97644	-0.955135
0.97678	1.52026
0.97712	2.89411
0.97747	0.593892
0.97781	-0.135369
0.97881	0.435657
0.97917	-0.0959103
0.97954	0.181121
0.97999	-1.9513
0.98057	-2.56962
0.98115	-2.82087
0.98174	-1.253
0.98232	0.251955
0.9829	2.44331
0.98348	1.11628
0.98406	2.6727
0.98464	1.43608
0.98522	3.30343
0.98581	4.44046
0.98639	2.48696
0.98697	0.440478
0.98755	-1.03737
0.98819	0.195408
0.98871	-1.62696
0.98929	-0.74105
0.98988	-2.91388
0.99046	-1.79544
0.99104	1.20906
0.99162	0.95951
0.9922	2.81888
0.99278	3.00543
0.99336	1.82586
0.99395	1.54724
0.99453	1.37606
0.99511	1.25847
0.99569	0.561664
0.99674	-2.52312
0.99733	-2.20329
0.99791	0.566841
0.9985	-1.37167
0.99911	-1.5009
0.99994	1.93824
1.00076	0.122506
1.00159	0.406213
1.00242	-0.962509
1.00324	-0.726273
1.00747	1.77053
1.00829	3.06474
1.00911	3.49619
1.00993	0.646483
1.01075	0.605977
1.01157	-0.274351
1.01239	0.888914
1.01321	2.74942
1.0139	4.05441
1.01455	3.64451
1.0152	1.62751
1.01585	0.182253
1.0165	1.05666
1.01715	2.13777
1.0178	0.212742
1.01845	-2.92015
1.0191	-0.488554
1.01974	1.61614
1.02039	1.25925
1.0214	0.59276
1.02205	-0.797231
1.0227	-1.43525
1.02335	-0.958173
1.024	-1.43886
1.02464	-1.3555
1.02529	-0.631181
1.02594	-0.152019
1.02659	-1.36186
1.02724	-1.63194
1.02789	-1.1465
1.02854	-0.810638
1.02919	-0.239758
1.02984	0.204626
1.03048	-0.0959119
1.03113	-0.207276
1.03178	-0.174002
1.03243	-0.152124
1.03308	0.0866842
1.03373	-0.0731924
1.03475	0.711017
1.03545	-0.0165208
1.03614	-0.0461734
1.03683	-0.498624
1.03753	-0.512823
1.03822	-1.55043
1.03891	-0.086781
1.03961	-0.714926
1.0403	-0.588631
1.04099	-0.392858
1.04169	-0.013964
1.04238	-0.942812
1.04338	0.0609385
1.04405	-0.64147
1.04471	-1.1856
1.04538	-0.00939422
1.04605	-0.439095
1.04671	0.0261988
1.04738	1.07958
1.04805	-0.233326
1.04871	0.495917
1.04945	-0.631863
1.05005	-0.548121
1.05457	0.1571
1.05529	0.322269
1.05602	-0.0527239
1.05638	-0.164667
1.05675	-0.439273
1.05747	-1.05342
1.0582	-0.738155
1.05892	-0.290608
1.05965	-0.382531
1.06037	-1.01359
1.0611	0.472276
1.06255	0.18717
1.06328	-2.78628
1.064	-1.85572
1.06473	-1.75379
1.06545	-1.34392
1.06618	1.98711
1.06654	-0.0317521
1.0669	-0.673183
1.06763	-0.0100214
1.06836	-1.33056
1.06908	-0.282029
1.06981	-1.01363
1.07053	-1.45822
1.07126	-0.811908
1.07162	1.3467
1.07198	-0.379797
1.07271	0.612062
1.07344	-0.109686
1.07402	-0.298036
1.07458	0.871845
1.07515	-0.085472
1.07571	-0.40682
1.07628	-0.742763
1.07684	-1.3759
1.07713	-0.934964
1.07741	0.0356924
1.07797	-0.896193
1.07854	-0.573232
1.0791	0.713918
1.07967	-0.0411698
1.08023	-0.405644
1.08201	-1.76112
1.0823	-0.965472
1.08289	-1.22371
1.08347	-1.22856
1.08406	-1.2058
1.08465	-1.03685
1.08523	-0.98483
1.08642	-1.13536
1.08702	-2.32889
1.08761	-0.568696
1.08881	-0.777314
1.09006	-0.427889
1.09125	-0.875324
1.09245	-0.619257
1.09364	-1.01439
1.09483	-1.41288
1.09603	-0.749542
1.09722	-0.880346
1.09842	-0.835375
1.09961	-0.114126
1.1008	-0.88742
1.10212	-1.11701
1.10319	-0.902688
1.10438	0.403924
1.10556	-1.41782
1.10675	-2.19254
1.10793	-1.0073
1.10912	0.413153
1.1103	-2.48035
1.11149	-2.26214
1.11267	-1.70779
1.11386	-2.17982
1.11504	-1.88449
1.11623	-1.99983
1.1178	-1.90098
1.11901	-2.08237
1.12023	-2.37961
1.12144	-1.98773
1.12265	-1.54616
1.12386	3.05217
1.12508	-1.21107
1.12641	-0.42117
1.1275	-1.43844
1.12871	-1.49079
1.13058	-1.37349
1.13178	1.36751
1.13298	-1.66052
1.13419	-1.84206
1.13551	-2.16049
1.13691	-1.62784
1.13824	-2.64892
1.13972	-1.88737
1.1412	-1.4773
1.14268	-0.928569
1.14898	0.460972
1.14968	-1.53617
1.15039	1.49679
1.15109	-2.99345
1.15179	-1.37762
1.15256	-2.38024
1.1532	-1.62762
1.15432	-1.85366
1.15502	-2.52264
1.15538	-1.91144
1.15573	-2.78391
1.1565	-2.091
1.15713	-2.10817
1.15783	0.312736
1.15854	1.06765
1.15924	-1.26682
1.15994	-1.47659
1.16064	-0.976079
1.16135	-1.30032
1.16205	0.222161
1.16402	0.124019
1.16472	-0.356256
1.16542	-1.05524
1.16612	-0.702241
1.16753	-1.0124
1.16808	-3.20292
1.16917	-1.87451
1.17026	-2.26407
1.17135	-2.57293
1.17244	-2.58198
1.17299	-1.46062
1.17364	-1.619
1.17463	-2.3105
1.17572	-2.38012
1.17681	-0.922993
1.17736	-1.70331
1.1779	-1.52333
1.17992	-2.51983
1.18101	-1.99942
1.18167	-2.11856
1.18211	-2.60721
1.1832	-2.90033
1.18429	-1.9748
1.18538	-2.2343
1.18647	-0.338121
1.18756	-2.52917
1.18811	-2.27601
1.18866	-2.73487
1.1897	-0.249715
1.19019	-0.629774
1.19068	-0.555155
1.19117	-0.777994
1.19166	-0.544571
1.19191	0.164288
1.19214	-2.08018
1.1926	-1.71031
1.19307	-1.41976
1.19353	-1.46609
1.194	-0.708476
1.19451	-1.10104
1.19493	-1.42165
1.19516	-0.330229
1.1954	-1.29474
1.19586	-2.31751
1.19633	-2.30976
1.19656	-0.935195
1.19679	0.184423
1.19726	-0.24493
1.19776	-0.748541
1.19817	-0.839748
1.19862	-1.70008
1.19911	-1.01952
1.19952	0.967871
1.20001	-1.27721
1.20042	-0.699801
1.20087	-1.33754
1.20132	1.27194
1.20177	0.558229
1.20222	0.439857
1.20267	-0.116959
1.20323	-0.202703
1.20373	-0.949451
1.20422	-0.534765
1.20471	0.170814
1.2052	-0.826231
1.20574	-1.49901
1.20619	-0.751283
1.20668	1.17447
1.20717	-0.0760132
1.20766	1.36913
1.20816	1.25049
1.20865	-1.00114
1.20914	3.13978
1.20963	-1.58707
1.21013	-1.38083
1.21062	0.417148
1.21111	1.61285
1.2116	2.82932
1.2121	-1.27723
1.21259	-0.84838
1.21308	-2.62964
1.21357	-2.80675
1.21406	-2.60791
1.21598	0.248218
1.21648	-0.692768
1.21697	-1.72276
1.21746	-1.68005
1.21795	-1.44162
1.2185	-0.799166
1.21894	-0.547511
1.21948	-2.64617
1.21968	0.219966
1.22042	-1.25162
1.22091	-1.48312
1.22145	1.06733
1.22189	0.307467
1.22243	-1.7941
1.22288	-0.573065
1.22337	2.67619
1.22386	-0.245325
1.22435	-1.13514
1.22485	-2.83283
1.22534	-2.72361
1.22583	-2.25423
1.22632	-0.0925749
1.22676	-1.54945
1.2272	-2.64756
1.22764	-1.97417
1.22808	0.512217
1.22853	-0.906809
1.22897	-0.439547
1.22945	-1.03817
1.22989	-2.36053
1.23029	-1.07995
1.23073	-1.87494
1.23122	-1.94681
1.23161	0.374284
1.23207	-1.80087
1.23256	0.0638893
1.23297	-2.56164
1.23361	-0.797707
1.23436	-1.52792
1.23511	0.250482
1.23594	-0.311917
1.23661	-0.986537
1.23736	-0.680071
1.23774	-1.22761
1.23886	-1.08332
1.23968	-0.0437076
1.24042	-1.69512
1.24115	-2.1665
1.24145	-0.558291
1.24256	-1.33383
1.24347	-0.668082
1.24461	-2.19266
1.24587	-1.5514
1.2469	-1.66412
1.24805	-1.79318
1.24919	0.296703
1.25034	-0.166597
1.2515	-1.04352
1.25272	-3.01957
1.25393	-2.90827
1.255	-1.67483
1.25554	-0.97621
1.25614	-1.54119
1.25674	1.63534
1.25703	-1.64123
1.25793	-1.21401
1.25883	-0.76769
1.25913	-1.53891
1.25972	-1.35514
1.26032	0.526054
1.2609	0.953051
1.26145	0.917721
1.26201	0.903583
1.26256	0.305743
1.26312	0.978851
1.26367	0.0837488
1.26422	-1.85853
1.26478	1.44487
1.26533	-0.806288
1.26594	-1.24601
1.26644	-1.01233
1.26705	-2.33651
1.26755	-1.08912
1.26858	-1.22088
1.26921	-1.81289
1.26983	-1.10724
1.27045	-2.42344
1.27107	-2.13412
1.27176	-2.6995
1.27231	-2.40608
1.27288	2.25027
1.27345	-0.127346
1.27402	-0.927278
1.27459	1.02915
1.27516	-0.700835
1.27573	-1.79609
1.2763	-1.00037
1.27692	-0.501209
[truncated: 788 more rows]

## Sheet: Fig.3c
Age (Ma)	LT brGDGT-inferred MAT (℃)		Age (Ma)	LT △47-inferred MAT (℃)
0.20144	17.5451		0.006	9.0292
0.209	18.5579		0.1005	6.31894
0.217	16.1824		0.2045	6.98731
0.225	17.4063		0.2395	7.96079
0.231	17.3877		0.3215	8.53911
0.23686	14.8499		0.386	8.53155
0.24377	17.096		0.697	8.99962
0.25068	15.4093		0.7735	4.29646
0.2565	16.0477		0.842	5.26991
0.2605	14.1344		0.9505	9.10591
0.2645	12.1797		0.98	6.97216
0.26733	11.7356		1.0335	4.43327
0.27	11.5031		1.0685	7.15583
0.27267	10.7262		1.111	9.63472
0.27533	11.3418		1.183	9.28322
0.28167	10.1417		1.23	5.88866
0.29555	12.3922		1.272	4.39043
0.31373	13.7212		1.3075	6.07539
0.329	18.8974		1.3575	6.82001
0.337	16.4911		1.4005	6.35779
0.34073	18.6826		1.447	4.99018
0.34304	17.7036		1.4795	6.09786
0.34536	14.7656		1.515	3.60396
0.34767	13.3814		1.5555	8.0185
0.34998	15.371		1.605	8.41878
0.35311	13.457		1.618	8.30798
0.36203	12.5798		1.77	7.81599
0.37095	12.6356		1.8145	8.97852
0.37987	14.1403		1.905	6.81127
0.38879	13.8152
0.3977	14.5571
0.40662	16.6408
0.41554	16.3845
0.42224	15.8209
0.42671	15.9345
0.43118	17.2184
0.43565	17.12
0.43977	14.6987
0.44285	15.7839
0.44596	14.3422
0.44909	12.725
0.45222	12.7753
0.45535	11.9772
0.45848	12.6145
0.46161	14.1384
0.46474	14.3414
0.46787	13.8469
0.471	16.5201
0.47973	14.8211
0.48936	16.4044
0.4998	18.3643
0.511	17.1178
0.523	19.0125
0.535	15.2754
0.547	13.6336
0.5625	15.8716
0.578	14.681
0.58636	14.6212
0.59473	13.8548
0.60315	14.8119
0.61177	15.3148
0.62038	16.815
0.629	16.9211
0.63295	15.4128
0.63691	13.0873
0.64086	13.8209
0.64481	12.034
0.64876	12.7696
0.65272	14.2537
0.65667	12.1607
0.66062	10.9425
0.66458	12.421
0.66853	13.261
0.674	13.6026
0.682	10.9096
0.68993	10.9183
0.69736	13.9196
0.70479	15.6331
0.71221	15.3629
0.72023	14.5669
0.7286	12.8218
0.73698	12.8847
0.74535	15.3483
0.75372	14.1246
0.75791	13.0513
0.76253	14.6217
0.76589	13.1457
0.76926	11.7732
0.77263	13.0094
0.776	13.6374
0.78154	8.45832
0.78708	12.7011
0.79262	12.1198
0.80085	11.914
0.80998	14.2004
0.81911	13.8088
0.82824	11.5817
0.83738	13.6189
0.84662	12.6838
0.85585	14.2237
0.86909	15.01
0.87036	14.1931
0.87163	14.5805
0.87289	14.6485
0.87441	13.4366
0.87767	13.381
0.88093	13.1003
0.88419	14.23
0.88744	15.9732
0.8907	14.7442
0.89396	13.8779
0.89762	15.1746
0.90192	17.7463
0.90573	14.8339
0.90936	14.5508
0.913	14.508
0.91648	15.7464
0.91996	15.2851
0.92343	14.6998
0.92691	13.5756
0.93039	13.605
0.9346	14.3645
0.941	15.1646
0.94989	15.4026
0.95557	14.3479
0.96078	16.2542
0.966	14.0146
0.97458	13.9236
0.98316	14.2725
0.99175	13.5762
1.00033	13.0554
1.00891	13.7182
1.01749	13.7501
1.02645	15.1378
1.03809	14.3312
1.04433	12.7276
1.04878	10.6436
1.05587	10.6237
1.06397	12.8552
1.07261	15.3197
1.08312	13.9152
1.0913	12.8893
1.0985	12.8081
1.1054	13.5809
1.1118	15.4005
1.1182	14.3818
1.12289	14.3863
1.12733	14.063
1.13178	15.4231
1.13804	12.8764
1.14611	15.2366
1.15418	13.5193
1.16678	11.6701
1.17762	14.4612
1.18661	16.4427
1.1937	14.2305
1.19794	13.3744
1.20425	14.5147
1.21125	12.2315
1.219	13.2053
1.225	15.8002
1.22947	16.5187
1.23651	12.9835
1.2441	15.1246
1.24696	12.4603
1.24823	15.6161
1.24951	16.0399
1.25079	15.5713
1.25206	15.915
1.25462	13.0736
1.25589	13.6224
1.25717	14.2476
1.2586	11.5513
1.26031	10.7964
1.26202	11.3925
1.2651	10.5677
1.27005	13.4786
1.275	12.7404
1.283	13.4444
1.28882	15.1829
1.2926	15.5843
1.295	13.2584
1.2998	12.5703
1.3046	12.3114
1.3094	13.7778
1.31525	13.3609
1.32125	11.5564
1.33114	13.2283
1.34226	10.6141
1.34431	11.7231
1.34639	10.0288
1.34861	11.4528
1.35194	12.1541
1.3571	7.83891
1.36357	12.4785
1.37786	12.7423
1.38856	13.97
1.3955	12.5973
1.40217	10.5982
1.41388	12.4919
1.41894	10.1154
1.42117	11.6248
1.42867	11.685
1.43927	15.4973
1.44947	13.7183
1.45308	14.5643
1.45924	14.2362
1.46762	13.9048
1.476	11.8183
1.48648	12.8003
1.49486	13.7751
1.50006	15.1098
1.50335	14.7598
1.50759	15.6567
1.51278	12.4007
1.55071	8.62586
1.55588	12.0335
1.56106	10.9172
1.56677	17.8697
1.57281	16.428
1.57884	14.8799
1.58488	8.02453
1.59091	11.6122
1.59695	13.7979
1.60298	16.04
1.60902	17.3564
1.61505	13.9583
1.62109	11.6388
1.62712	16.4781
1.63316	16.0213
1.63919	15.9812
1.64523	15.136
1.65097	16.6784
1.65623	15.2542
1.66149	15.1908
1.66674	14.7814
1.672	11.3616
1.68053	6.84677
1.68853	12.407
1.69281	10.5855
1.69709	10.7046
1.70137	15.6506
1.70565	12.9502
1.70993	13.327
1.71492	13.7318
1.72014	15.6626
1.72537	7.98716
1.73059	13.206
1.73582	15.2133
1.74104	12.0981
1.74642	9.7684
1.75189	12.757
1.75737	12.7959
1.76284	8.57304
1.76832	6.19107
1.77553	12.1094
1.783	17.4785
1.79047	18.0173
1.79915	12.4994
1.81638	10.7211
1.82816	11.3512
1.83447	8.47983
1.84182	13.3978
1.85636	13.5792
1.86382	7.77534
1.86992	9.78674
1.8777	12.4863
1.88549	11.8879
1.89327	10.309
1.90105	12.912
1.914	14.1497
1.92614	11.4918
1.93071	13.9209
1.93725	7.32991
1.94575	15.9588
1.95425	14.7275
1.96275	13.0597
1.97125	15.9536
1.97975	14.6417
1.988	9.18123
1.996	9.86767
2.004	15.6905

## Sheet: Fig.3d
Age (Ma)	Global mean SST (℃)
0	0.136017
0.00105	-0.128304
0.00205	-0.0121764
0.00305	0.062976
0.00405	-0.0348482
0.00505	-0.0236639
0.00605	-0.082882
0.00705	0.0213084
0.00805	-0.0518709
0.00905	-0.173557
0.01005	-0.52802
0.01105	-0.75141
0.01205	-1.23391
0.01305	-1.67822
0.01405	-1.93995
0.01505	-2.34399
0.01605	-2.65845
0.01705	-2.82191
0.01805	-2.92598
0.01905	-3.14695
0.02005	-3.12809
0.02105	-3.04305
0.02205	-3.0825
0.023	-3.19756
0.024	-3.16511
0.025	-3.17216
0.026	-3.26843
0.027	-3.29107
0.028	-3.11447
0.029	-2.99793
0.03	-3.13039
0.031	-3.12431
0.032	-2.91838
0.033	-2.97149
0.034	-2.9913
0.035	-2.91438
0.036	-3.0527
0.037	-3.15024
0.038	-3.09466
0.039	-3.19539
0.04	-3.0773
0.041	-3.0627
0.042	-3.00959
0.043	-2.8518
0.044	-2.8953
0.045	-2.84836
0.046	-3.00332
0.047	-3.02091
0.048	-2.93791
0.049	-2.74176
0.05	-2.70441
0.051	-2.58407
0.052	-2.63154
0.053	-2.71349
0.054	-2.62353
0.055	-2.60859
0.056	-2.59567
0.057	-2.64837
0.058	-2.80584
0.059	-2.84982
0.06	-2.97538
0.061	-2.93399
0.062	-3.01782
0.063	-3.13909
0.064	-3.00574
0.065	-2.97314
0.066	-3.01394
0.067	-2.86961
0.068	-2.75172
0.069	-2.66459
0.07	-2.52108
0.071	-2.37366
0.072	-2.28404
0.073	-2.00386
0.074	-1.87769
0.075	-1.67655
0.076	-1.60992
0.077	-1.64337
0.078	-1.60914
0.079	-1.40723
0.08	-1.15404
0.081	-1.07948
0.082	-1.06207
0.083	-1.06471
0.084	-1.1586
0.085	-1.27274
0.086	-1.28237
0.087	-1.41804
0.088	-1.38145
0.089	-1.32663
0.09	-1.20202
0.091	-1.15954
0.092	-1.0626
0.093	-1.00389
0.094	-0.957369
0.095	-0.881523
0.096	-0.726005
0.097	-0.647949
0.098	-0.589666
0.099	-0.618163
0.1	-0.449851
0.101	-0.519876
0.102	-0.50871
0.103	-0.460941
0.104	-0.398733
0.105	-0.520625
0.106	-0.68794
0.107	-0.90766
0.108	-0.982544
0.109	-0.895258
0.11	-0.982918
0.111	-0.940083
0.112	-0.723981
0.113	-0.713981
0.114	-0.663981
0.115	-0.663981
0.116	-0.563981
0.117	-0.363981
0.118	-0.163981
0.119	-0.0639813
0.12	0.136019
0.121	0.336019
0.122	0.436019
0.123	0.536019
0.124	0.636019
0.125	0.636019
0.126	0.636019
0.127	0.636019
0.128	0.436019
0.129	0.236019
0.13	-0.263981
0.131	-1.01084
0.132	-1.23082
0.133	-1.52763
0.134	-1.73848
0.135	-1.9322
0.136	-1.98156
0.137	-2.11335
0.138	-2.22249
0.139	-2.34276
0.14	-2.31112
0.141	-2.31167
0.142	-2.38596
0.143	-2.38847
0.144	-2.52364
0.145	-2.41084
0.146	-2.31173
0.147	-2.40048
0.148	-2.43493
0.149	-2.40831
0.15	-2.50681
0.151	-2.43079
0.152	-2.35374
0.153	-2.47748
0.154	-2.77518
0.155	-2.89357
0.156	-2.87725
0.157	-3.06563
0.158	-3.00058
0.159	-2.88443
0.16	-2.58522
0.161	-2.37527
0.162	-2.58106
0.163	-2.55514
0.164	-2.45647
0.165	-2.45455
0.166	-2.51016
0.167	-2.64073
0.168	-2.75389
0.169	-2.36436
0.17	-2.2981
0.171	-2.22587
0.172	-2.36356
0.173	-2.30337
0.174	-2.36121
0.175	-2.40261
0.176	-2.21963
0.177	-2.25783
0.178	-2.32171
0.179	-2.13096
0.18	-2.1086
0.181	-2.25455
0.182	-2.38456
0.183	-2.28695
0.184	-2.15773
0.185	-2.07433
0.186	-2.0506
0.187	-1.98516
0.188	-1.85086
0.189	-1.80801
0.19	-1.78631
0.191	-1.62447
0.192	-1.38185
0.193	-1.51508
0.194	-1.48971
0.195	-1.4639
0.196	-1.38144
0.197	-1.26825
0.198	-1.05324
0.199	-0.974004
0.2	-0.945757
0.201	-0.871348
0.202	-0.768079
0.203	-0.689569
0.204	-0.738464
0.205	-0.787377
0.206	-0.784965
0.207	-0.736038
0.208	-0.635121
0.209	-0.609263
0.21	-0.623582
0.211	-0.572019
0.212	-0.537221
0.213	-0.479852
0.214	-0.57328
0.215	-0.617678
0.216	-0.611931
0.217	-0.781627
0.218	-0.990497
0.219	-1.34141
0.22	-1.53453
0.221	-1.62746
0.222	-1.79451
0.223	-1.84643
0.224	-1.81475
0.225	-1.8193
0.226	-1.84353
0.227	-1.78631
0.228	-1.79632
0.229	-1.76785
0.23	-1.7336
0.231	-1.62628
0.232	-1.471
0.233	-1.45207
0.234	-1.40499
0.235	-1.32439
0.236	-1.17718
0.237	-0.963001
0.238	-0.834418
0.239	-0.683568
0.24	-0.630301
0.241	-0.692751
0.242	-0.956195
0.243	-1.17238
0.244	-1.30045
0.245	-1.25875
0.246	-1.60799
0.247	-1.8806
0.248	-2.07503
0.249	-2.22405
0.25	-2.28626
0.251	-2.44172
0.252	-2.33645
0.253	-2.45377
0.254	-2.52115
0.255	-2.45309
0.256	-2.44513
0.257	-2.42721
0.258	-2.44373
0.259	-2.44294
0.26	-2.50986
0.261	-2.54043
0.262	-2.71029
0.263	-2.5332
0.264	-2.67701
0.265	-2.64514
0.266	-2.68235
0.267	-2.79125
0.268	-2.89653
0.269	-3.04647
0.27	-2.92255
0.271	-2.80148
0.272	-2.74586
0.273	-2.95941
0.274	-2.84268
0.275	-2.70906
0.276	-2.69874
0.277	-2.53389
0.278	-2.44268
0.279	-2.3861
0.28	-2.27302
0.281	-2.25332
0.282	-2.06219
0.283	-1.83959
0.284	-1.65098
0.285	-1.5529
0.286	-1.51189
0.287	-1.54303
0.288	-1.69078
0.289	-1.66109
0.29	-1.75891
0.291	-1.82148
0.292	-1.96173
0.293	-2.22364
0.294	-2.21958
0.295	-2.17663
0.296	-2.01323
0.297	-2.05132
0.298	-1.96777
0.299	-1.96409
0.3	-2.00683
0.301	-1.91413
0.302	-1.83865
0.303	-1.73186
0.304	-1.64434
0.305	-1.63261
0.306	-1.57
0.307	-1.57811
0.308	-1.38933
0.309	-1.25902
0.31	-1.2058
0.311	-1.12085
0.312	-1.06284
0.313	-0.914136
0.314	-0.963272
0.315	-1.09535
0.316	-1.09876
0.317	-1.11811
0.318	-1.16106
0.319	-0.984229
0.32	-0.803916
0.321	-0.668022
0.322	-0.558542
0.323	-0.511332
0.324	-0.405658
0.325	-0.318633
0.326	-0.184324
0.327	-0.196269
0.328	-0.0691768
0.329	0.0371466
0.33	0.0268704
0.331	0.0623582
0.332	-0.0225448
0.333	-0.324087
0.334	-0.5024
0.335	-0.871605
0.336	-1.10683
0.337	-1.54242
0.338	-1.63368
0.339	-1.93143
0.34	-2.112
0.341	-2.48101
0.342	-2.61614
0.343	-2.53083
0.344	-2.61334
0.345	-2.77195
0.346	-2.84484
0.347	-2.85362
0.348	-2.82709
0.349	-2.72433
0.35	-2.80846
0.351	-2.90397
0.352	-2.81868
0.353	-2.76017
0.354	-2.87158
0.355	-3.02644
0.356	-2.90201
0.357	-2.93169
0.358	-2.77013
0.359	-2.78273
0.36	-2.63975
0.361	-2.87181
0.362	-3.12076
0.363	-3.11634
0.364	-2.99688
0.365	-3.05332
0.366	-2.9921
0.367	-2.98625
0.368	-2.99288
0.369	-2.831
0.37	-2.79036
0.371	-2.72339
0.372	-2.73926
0.373	-2.92592
0.374	-2.82128
0.375	-2.73566
0.376	-2.64151
0.377	-2.45427
0.378	-2.3436
0.379	-2.1635
0.38	-2.06351
0.381	-1.98833
0.382	-1.9868
0.383	-1.8788
0.384	-1.84187
0.385	-1.95329
0.386	-2.03169
0.387	-1.4845
0.388	-1.62659
0.389	-1.57249
0.39	-1.47013
0.391	-1.31338
0.392	-1.07582
0.393	-1.12643
0.394	-1.15717
0.395	-1.08056
0.396	-1.18665
0.397	-0.79207
0.398	-0.862221
0.399	-0.683522
0.4	-0.410934
0.401	-0.207557
0.402	0.0430661
0.403	0.410526
0.404	0.639421
0.405	0.387102
0.406	0.295533
0.407	0.333489
0.408	0.309394
0.409	0.423846
0.41	0.256068
0.411	0.0217956
0.412	0.0188577
0.413	0.164532
0.414	-0.0604258
0.415	0.0446894
0.416	-0.0480061
0.417	-0.679796
0.418	-0.821124
0.419	-1.0227
0.42	-1.4362
0.421	-1.73932
0.422	-1.97793
0.423	-2.16008
0.424	-2.38001
0.425	-2.49154
0.426	-2.62407
0.427	-2.72509
0.428	-2.86911
0.429	-2.7601
0.43	-2.74684
0.431	-2.98285
0.432	-3.06287
0.433	-3.13991
0.434	-3.1963
0.435	-3.24668
0.436	-3.1047
0.437	-3.29101
0.438	-3.38631
0.439	-3.39093
0.44	-3.29846
0.441	-3.29887
0.442	-3.25122
0.443	-3.32912
0.444	-3.38828
0.445	-3.36368
0.446	-3.42067
0.447	-3.4453
0.448	-3.42451
0.449	-3.34387
0.45	-3.29467
0.451	-3.22442
0.452	-3.29887
0.453	-3.45359
0.454	-3.48857
0.455	-3.51173
0.456	-3.5734
0.457	-3.60482
0.458	-3.52172
0.459	-3.55723
0.46	-3.70073
0.461	-3.82681
0.462	-3.8337
0.463	-3.77195
0.464	-3.65835
0.465	-3.62408
0.466	-3.66656
0.467	-3.60402
0.468	-3.53517
0.469	-3.47052
0.47	-3.33926
0.471	-3.47352
0.472	-3.17961
0.473	-3.0658
0.474	-2.90955
0.475	-2.77625
0.476	-2.7366
0.477	-2.67544
0.478	-2.58796
0.479	-2.40659
0.48	-2.3517
0.481	-2.39855
0.482	-2.22691
0.483	-1.94328
0.484	-1.99617
0.485	-2.03179
0.486	-2.05121
0.487	-2.03463
0.488	-1.95566
0.489	-1.75494
0.49	-1.5082
0.491	-1.43727
0.492	-1.43394
0.493	-1.40607
0.494	-1.34347
0.495	-1.39734
0.496	-1.3237
0.497	-1.23659
0.498	-1.21758
0.499	-1.16519
0.5	-1.22744
0.501	-1.30721
0.502	-1.35023
0.503	-1.38853
0.504	-1.44713
0.505	-1.51245
0.506	-1.58882
0.507	-1.67366
0.508	-1.77849
0.509	-1.95921
0.51	-1.86092
0.511	-1.84986
0.512	-1.87278
0.513	-1.92719
0.514	-1.96677
0.515	-2.00047
0.516	-2.04273
0.517	-1.95271
0.518	-2.00772
0.519	-1.96597
0.52	-1.99738
0.521	-2.01373
0.522	-1.97095
0.523	-1.93126
0.524	-1.95538
0.525	-2.00922
0.526	-2.00469
0.527	-2.06891
0.528	-2.15997
0.529	-2.08341
0.53	-2.24143
0.531	-2.30917
0.532	-2.30583
0.533	-2.48236
0.534	-2.57952
0.535	-2.68321
0.536	-2.74389
0.537	-2.77867
0.538	-2.81807
0.539	-2.90474
0.54	-2.88876
0.541	-2.99201
0.542	-3.0182
0.543	-2.78111
0.544	-2.85922
0.545	-2.72733
0.546	-2.59295
0.547	-2.56203
0.548	-2.51607
0.549	-2.52851
0.55	-2.48444
0.551	-2.48075
0.552	-2.43571
0.553	-2.3319
0.554	-2.16643
0.555	-2.23723
0.556	-2.21928
0.557	-2.26558
0.558	-2.09323
0.559	-2.0958
0.56	-1.92971
0.561	-1.95617
0.562	-1.87384
0.563	-1.80333
0.564	-1.6779
0.565	-1.50314
0.566	-1.40455
0.567	-1.27322
0.568	-1.24824
0.569	-1.34066
0.57	-1.34742
0.571	-1.36715
0.572	-1.33123
0.573	-1.12938
0.574	-1.03895
0.575	-0.931594
0.576	-0.923292
0.577	-0.932462
0.578	-1.02519
0.579	-1.07081
0.58	-1.22477
0.581	-1.39705
0.582	-1.40512
0.583	-1.37829
0.584	-1.21312
0.585	-1.2267
0.586	-1.22383
0.587	-1.28795
0.588	-1.32926
0.589	-1.27209
0.59	-1.14698
0.591	-1.19142
0.592	-1.38599
0.593	-1.30955
0.594	-1.17213
0.595	-1.01831
0.596	-0.86776
0.597	-0.869298
0.598	-0.941539
0.599	-0.910912
0.6	-0.911766
0.601	-0.720239
0.602	-0.714579
0.603	-0.625875
0.604	-0.600051
0.605	-0.546372
0.606	-0.502667
0.607	-0.504525
0.608	-0.617264
0.609	-0.710228
0.61	-0.72776
0.611	-0.796211
0.612	-0.851619
0.613	-0.87578
0.614	-0.956346
0.615	-1.06177
0.616	-1.24719
0.617	-1.35857
0.618	-1.3188
0.619	-1.41294
0.62	-1.48835
0.621	-1.58665
0.622	-1.75582
0.623	-1.9169
0.624	-2.13019
0.625	-2.33638
0.626	-2.44834
0.627	-2.51062
0.628	-2.60613
0.629	-2.70277
0.63	-2.75122
0.631	-2.78524
0.632	-2.75839
0.633	-2.72452
0.634	-2.74275
0.635	-2.72585
0.636	-2.70749
0.637	-2.76195
0.638	-2.61611
0.639	-2.60384
0.64	-2.54559
0.641	-2.51815
0.642	-2.51012
0.643	-2.39359
0.644	-2.3703
0.645	-2.12821
0.646	-2.29455
0.647	-2.31119
0.648	-2.29848
0.649	-2.33293
0.65	-2.42503
0.651	-2.38175
0.652	-2.62375
0.653	-2.4978
0.654	-2.42982
0.655	-2.39692
0.656	-2.27336
0.657	-2.28096
0.658	-2.38813
0.659	-2.42023
0.66	-2.43195
0.661	-2.46649
0.662	-2.49893
0.663	-2.53661
0.664	-2.50253
0.665	-2.4732
0.666	-2.4207
0.667	-2.49595
0.668	-2.49144
0.669	-2.59266
0.67	-2.59007
0.671	-2.61246
0.672	-2.62387
0.673	-2.73331
0.674	-2.63562
0.675	-2.50212
0.676	-2.53803
0.677	-2.38703
0.678	-2.30705
0.679	-2.24305
0.68	-2.23223
0.681	-2.17909
0.682	-2.08847
0.683	-1.86299
0.684	-1.86792
0.685	-1.98306
0.686	-1.99931
0.687	-1.70449
0.688	-1.40865
0.689	-0.903562
0.69	-0.882133
0.691	-1.0188
0.692	-1.01237
0.693	-0.785887
0.694	-1.31171
0.695	-1.28716
0.696	-1.29099
0.697	-1.24935
0.698	-1.08514
0.699	-0.979316
0.7	-0.888291
0.701	-0.908167
0.702	-0.881486
0.703	-1.04767
0.704	-0.934905
0.705	-0.803707
0.706	-0.780811
0.707	-0.875059
0.708	-1.10143
0.709	-1.24458
0.71	-1.42547
0.711	-1.59936
0.712	-1.9484
0.713	-2.05863
0.714	-2.17384
0.715	-2.66555
0.716	-2.6266
0.717	-2.67305
0.718	-2.69497
0.719	-2.71812
0.72	-2.68368
0.721	-2.63197
0.722	-2.60061
0.723	-2.49273
0.724	-2.45324
0.725	-2.40524
0.726	-2.46628
0.727	-2.49211
0.728	-2.46921
0.729	-2.3963
0.73	-2.30225
0.731	-2.16898
0.732	-2.12293
0.733	-2.16688
0.734	-2.08502
0.735	-2.04315
0.736	-1.91634
0.737	-1.83832
0.738	-1.80168
0.739	-1.81387
0.74	-1.8764
0.741	-1.97044
0.742	-2.06313
0.743	-2.11444
0.744	-2.2126
0.745	-2.28407
0.746	-2.43958
0.747	-2.52164
0.748	-2.46704
0.749	-2.32619
0.75	-2.22281
0.751	-2.18465
0.752	-2.1904
0.753	-2.24029
0.754	-2.20479
0.755	-2.26156
0.756	-2.11642
0.757	-2.29374
0.758	-2.25772
0.759	-2.40114
0.76	-2.18927
0.761	-2.00769
0.762	-1.82166
0.763	-1.86307
0.764	-1.73982
0.765	-1.8737
0.766	-1.84881
0.767	-1.85533
0.768	-1.84863
0.769	-1.90676
0.77	-1.95626
0.771	-1.9255
0.772	-1.84267
0.773	-1.77748
0.774	-1.66823
0.775	-1.54346
0.776	-1.35754
0.777	-1.24266
0.778	-1.00251
0.779	-1.20209
0.78	-1.03386
0.781	-0.863987
0.782	-0.749803
0.783	-0.708755
0.784	-0.77923
0.785	-0.989991
0.786	-1.21253
0.787	-1.38507
0.788	-1.56708
0.789	-1.8977
0.79	-2.20471
0.791	-2.47196
0.792	-2.55413
0.793	-2.98095
0.794	-3.53881
0.795	-3.69582
0.796	-3.81438
0.797	-3.75978
0.798	-3.48062
0.799	-3.67283
0.8	-3.59612
0.801	-3.8738
0.802	-3.71423
0.803	-3.71607
0.804	-3.66359
0.805	-3.76076
0.806	-3.70526
0.807	-3.59478
0.808	-3.4668
0.809	-3.38476
0.81	-2.99827
0.811	-2.65379
0.812	-2.53863
0.813	-2.53427
0.814	-2.44846
0.815	-2.41595
0.816	-2.38764
0.817	-2.37372
0.818	-2.3314
0.819	-2.17178
0.82	-1.99879
0.821	-1.9389
0.822	-1.83283
0.823	-1.78843
0.824	-1.80745
0.825	-1.85854
0.826	-1.89771
0.827	-1.8834
0.828	-1.96892
0.829	-1.96911
0.83	-2.00588
0.831	-1.84105
0.832	-1.82523
0.833	-1.65325
0.834	-1.56505
0.835	-1.59064
0.836	-1.52728
0.837	-1.54392
0.838	-1.48682
0.839	-1.46342
0.84	-1.39372
0.841	-1.27439
0.842	-1.08938
0.843	-1.06379
0.844	-0.899644
0.845	-0.89228
0.846	-0.897535
0.847	-0.9356
0.848	-0.965597
0.849	-1.0516
0.85	-1.10607
0.851	-1.37307
0.852	-1.28433
0.853	-1.09809
0.854	-0.936636
0.855	-0.797804
0.856	-0.767018
0.857	-0.640731
0.858	-0.622842
0.859	-0.697503
0.86	-0.725099
0.861	-0.964531
0.862	-1.28868
0.863	-1.5575
0.864	-1.83492
0.865	-2.20696
0.866	-2.39271
0.867	-2.65
0.868	-2.65633
0.869	-2.84018
0.87	-2.89016
0.871	-3.02988
0.872	-3.15626
0.873	-3.16502
0.874	-3.21566
0.875	-3.10773
0.876	-3.08815
0.877	-3.05095
0.878	-2.96586
0.879	-3.1883
0.88	-3.24533
0.881	-3.52257
0.882	-3.41931
0.883	-3.4653
0.884	-3.50527
0.885	-3.58353
0.886	-3.56004
0.887	-3.3844
0.888	-3.47507
0.889	-3.24405
0.89	-3.14701
0.891	-2.9189
0.892	-2.87569
0.893	-2.8311
0.894	-2.77403
0.895	-2.73944
0.896	-2.75344
0.897	-2.73308
0.898	-2.69162
0.899	-2.56751
0.9	-2.54551
0.901	-2.41441
0.902	-2.36328
0.903	-2.20025
0.904	-2.12583
0.905	-2.13616
0.906	-2.11748
0.907	-2.13342
0.908	-2.08325
0.909	-2.05754
0.91	-2.01383
0.911	-1.93559
0.912	-2.05806
0.913	-2.21309
0.914	-2.21698
0.915	-2.35519
0.916	-2.56229
0.917	-2.83469
0.918	-2.91876
0.919	-3.06502
0.92	-3.13598
0.921	-3.27302
0.922	-3.35096
0.923	-3.32446
0.924	-3.27182
0.925	-3.15602
0.926	-3.08357
0.927	-3.14018
0.928	-3.0955
0.929	-2.99468
0.93	-2.83418
0.931	-2.77679
0.932	-2.63427
0.933	-2.35536
0.934	-2.14617
0.935	-2.09182
0.936	-2.03471
0.937	-1.96253
0.938	-1.83041
0.939	-1.70484
0.94	-1.78364
0.941	-1.71398
0.942	-1.55888
0.943	-1.38093
0.944	-1.30997
0.945	-1.17683
0.946	-1.0914
0.947	-0.945728
0.948	-0.893349
0.949	-0.782998
0.95	-0.615011
0.951	-0.58396
0.952	-0.591868
0.953	-0.5725
0.954	-0.615884
0.955	-0.631806
0.956	-0.665921
0.957	-0.825085
0.958	-0.958595
0.959	-0.907995
0.96	-0.92988
0.961	-1.09083
0.962	-1.17481
0.963	-1.32301
0.964	-1.49979
0.965	-1.55676
0.966	-1.54953
0.967	-1.53941
0.968	-1.68709
0.969	-1.73063
0.97	-1.60914
0.971	-1.5394
0.972	-1.40796
0.973	-1.49252
0.974	-1.49989
0.975	-1.46687
0.976	-1.47185
0.977	-1.39084
0.978	-1.37179
0.979	-1.37058
0.98	-1.47464
0.981	-1.5344
0.982	-1.64292
0.983	-1.86608
0.984	-1.85056
0.985	-1.84787
0.986	-1.85812
0.987	-1.82872
0.988	-1.69459
0.989	-1.62566
0.99	-1.67812
0.991	-1.71037
0.992	-1.59297
0.993	-1.52893
0.994	-1.3264
0.995	-1.24801
0.996	-1.11635
0.997	-1.08425
0.998	-1.02554
0.999	-0.983538
1	-1.00367
1.001	-0.974883
1.002	-0.952447
1.003	-1.16698
1.004	-1.26275
1.005	-1.25914
1.006	-1.2298
1.007	-1.24034
1.008	-1.32195
1.009	-1.36793
1.01	-1.42336
1.011	-1.39508
1.012	-1.42259
1.013	-1.33552
1.014	-1.33172
1.015	-1.21275
1.016	-1.16595
1.017	-1.0472
1.018	-0.99619
1.019	-0.867475
1.02	-0.840232
1.021	-0.721382
1.022	-0.591949
1.023	-0.62942
1.024	-0.614804
1.025	-0.538667
1.026	-0.468791
1.027	-0.385131
1.028	-0.381399
1.029	-0.380733
1.03	-0.467605
1.031	-0.563341
1.032	-0.670103
1.033	-0.797476
1.034	-0.895555
1.035	-1.00802
1.036	-1.16999
1.037	-1.24757
1.038	-1.40591
1.039	-1.47722
1.04	-1.39174
1.041	-1.50045
1.042	-1.41589
1.043	-1.34875
1.044	-1.26971
1.045	-1.25226
1.046	-1.33062
1.047	-1.40707
1.048	-1.50213
1.049	-1.54185
1.05	-1.53436
1.051	-1.54101
1.052	-1.61209
1.053	-1.53578
1.054	-1.51655
1.055	-1.34638
1.056	-1.43043
1.057	-1.2813
1.058	-1.20929
1.059	-1.20928
1.06	-1.168
1.061	-1.00962
1.062	-0.800306
1.063	-0.646257
1.064	-0.450121
1.065	-0.245539
1.066	-0.0264021
1.067	0.111456
1.068	0.231205
1.069	0.328694
1.07	0.361509
1.071	0.33658
1.072	0.340174
1.073	0.36112
1.074	0.332457
1.075	0.374091
1.076	0.385985
1.077	0.312294
1.078	0.352202
1.079	0.419194
1.08	0.483913
1.081	0.522778
1.082	0.502615
1.083	0.416317
1.084	0.321783
1.085	0.287373
1.086	0.0153428
1.087	-0.108747
1.088	-0.341371
1.089	-0.397402
1.09	-0.528307
1.091	-0.538905
1.092	-0.581139
1.093	-0.814344
1.094	-0.98232
1.095	-1.14786
1.096	-1.25298
1.097	-1.27818
1.098	-1.16649
1.099	-1.31319
1.1	-1.1744
1.101	-1.17107
1.102	-1.26124
1.103	-1.34811
1.104	-1.2785
1.105	-1.13676
1.106	-0.918029
1.107	-0.830588
1.108	-0.638785
1.109	-0.603755
1.11	-0.26227
1.111	-0.490518
1.112	-0.610382
1.113	-0.748482
1.114	-0.833471
1.115	-0.897708
1.116	-1.02138
1.117	-1.09913
1.118	-1.12102
1.119	-1.26511
1.12	-1.33112
1.121	-1.50556
1.122	-1.67981
1.123	-1.75469
1.124	-1.73084
1.125	-1.68548
1.126	-1.57752
1.127	-1.50738
1.128	-1.4824
1.129	-1.53464
1.13	-1.59407
1.131	-1.59186
1.132	-1.71437
1.133	-1.83163
1.134	-1.70264
1.135	-1.35996
1.136	-1.54858
1.137	-1.55247
1.138	-1.67759
1.139	-1.56402
1.14	-1.41219
1.141	-1.17966
1.142	-1.19667
1.143	-1.09596
1.144	-1.05819
1.145	-1.01138
1.146	-0.901936
1.147	-0.734127
1.148	-0.599092
1.149	-0.449587
1.15	-0.37618
1.151	-0.327985
1.152	-0.445913
1.153	-0.448643
1.154	-0.346472
1.155	-0.271531
1.156	-0.139471
1.157	-0.0588857
1.158	0.0162575
1.159	0.0782806
1.16	0.0896193
1.161	0.10967
1.162	0.190697
1.163	0.291956
1.164	0.271586
1.165	0.297546
1.166	0.34933
1.167	0.362168
1.168	0.356321
1.169	0.444161
1.17	0.449869
1.171	0.403038
1.172	0.416462
1.173	0.426235
1.174	0.45931
1.175	0.405319
1.176	0.414729
1.177	0.415165
1.178	0.376097
1.179	0.404833
1.18	0.425576
1.181	0.552147
1.182	0.60403
1.183	0.646123
1.184	0.595962
1.185	0.625279
1.186	0.591672
1.187	0.594568
1.188	0.588744
1.189	0.517637
1.19	0.492062
1.191	0.216205
1.192	0.106631
1.193	-0.128075
1.194	-0.207041
1.195	-0.419615
1.196	-0.516439
1.197	-0.577245
1.198	-0.817467
1.199	-0.951694
1.2	-1.08819
1.201	-1.05491
1.202	-1.04625
1.203	-1.08452
1.204	-1.05945
1.205	-1.03155
1.206	-1.01448
1.207	-0.903304
1.208	-0.813211
1.209	-0.698193
1.21	-0.734549
1.211	-0.653694
1.212	-0.618228
1.213	-0.737466
1.214	-0.731603
1.215	-0.911367
1.216	-1.02184
1.217	-1.10051
1.218	-1.01077
1.219	-1.03106
1.22	-1.0894
1.221	-1.04032
1.222	-0.913729
1.223	-0.798971
1.224	-0.699729
1.225	-0.577784
1.226	-0.417153
1.227	-0.267213
1.228	-0.23926
1.229	-0.0947773
1.23	0.0106341
1.231	0.325094
1.232	0.435719
1.233	0.420554
1.234	0.405001
1.235	0.402084
1.236	0.376926
1.237	0.363607
1.238	0.245366
1.239	0.150791
1.24	0.112864
1.241	0.0126073
1.242	-0.209376
1.243	-0.467984
1.244	-0.673394
1.245	-0.963291
1.246	-1.28304
1.247	-1.41605
1.248	-1.56001
1.249	-1.61954
1.25	-1.66468
1.251	-1.52495
1.252	-1.46608
1.253	-1.66333
1.254	-1.72879
1.255	-1.82246
1.256	-1.85272
1.257	-1.86433
1.258	-1.78355
1.259	-1.78896
1.26	-1.66739
1.261	-1.79751
1.262	-1.75802
1.263	-1.7568
1.264	-1.62225
1.265	-1.4024
1.266	-1.26705
1.267	-1.20104
1.268	-1.15017
1.269	-1.15397
1.27	-1.01876
1.271	-0.930325
1.272	-0.7832
1.273	-0.723514
1.274	-0.62048
1.275	-0.603185
1.276	-0.517561
1.277	-0.510781
1.278	-0.392942
1.279	-0.450702
1.28	-0.297812
1.281	-0.395914
1.282	-0.571754
1.283	-0.6002
1.284	-0.70466
1.285	-0.727695
1.286	-0.744694
1.287	-0.610054
1.288	-0.648138
1.289	-0.729114
1.29	-0.820309
1.291	-0.662732
1.292	-0.654523
1.293	-0.776417
1.294	-0.890273
1.295	-0.930008
1.296	-0.907108
1.297	-0.884739
1.298	-0.980329
1.299	-0.919678
1.3	-0.859864
1.301	-0.819327
1.302	-0.750051
1.303	-0.693464
1.304	-0.62659
1.305	-0.556685
1.306	-0.425151
1.307	-0.351768
1.308	-0.272076
1.309	-0.157614
1.31	-0.0542881
1.311	-0.041053
1.312	0.0657533
1.313	0.112115
1.314	0.260531
1.315	0.386249
1.316	0.488496
1.317	0.504211
1.318	0.5298
1.319	0.509969
1.32	0.37661
1.321	0.266739
1.322	0.168032
1.323	0.0674899
1.324	-0.00933279
1.325	-0.0401291
1.326	-0.0994823
1.327	-0.031348
1.328	-0.0673505
1.329	-0.146981
1.33	-0.193757
1.331	-0.215218
1.332	-0.254984
1.333	-0.404941
1.334	-0.587114
1.335	-0.512239
1.336	-0.375943
1.337	-0.558374
1.338	-0.629825
1.339	-0.649763
1.34	-0.649266
1.341	-0.606154
1.342	-0.617116
1.343	-0.539209
1.344	-0.426675
1.345	-0.122616
1.346	-0.0391111
1.347	0.0933
1.348	0.217076
1.349	0.341715
1.35	0.436064
1.351	0.396614
1.352	0.57238
1.353	0.734802
1.354	0.915239
1.355	1.09008
1.356	1.05646
1.357	1.03271
1.358	1.11862
1.359	1.13966
1.36	1.10923
1.361	1.11523
1.362	1.09746
1.363	1.02164
1.364	0.865456
1.365	0.688592
1.366	0.537369
1.367	0.292175
1.368	0.178983
1.369	0.0600385
1.37	-0.206389
1.371	-0.389715
1.372	-0.602793
1.373	-0.720638
1.374	-0.848039
1.375	-0.810251
1.376	-0.93043
1.377	-0.952182
1.378	-0.878026
1.379	-0.920826
1.38	-0.936493
1.381	-0.944939
1.382	-0.886249
1.383	-0.728091
1.384	-0.742927
1.385	-0.618209
1.386	-0.367789
1.387	-0.289961
1.388	-0.266906
1.389	-0.255053
1.39	-0.134853
1.391	0.0201413
1.392	0.114652
1.393	0.166828
1.394	0.117927
1.395	0.016646
1.396	0.0990078
1.397	0.20436
1.398	0.294939
1.399	0.276185
1.4	0.212124
1.401	0.200707
1.402	0.187537
1.403	0.17865
1.404	0.0789354
1.405	-0.103582
1.406	-0.262045
1.407	-0.370447
1.408	-0.343344
1.409	-0.151702
1.41	-0.13485
1.411	-0.172293
1.412	-0.23339
1.413	-0.226154
1.414	-0.0154949
1.415	-0.0103076
1.416	0.130984
1.417	0.236184
1.418	0.11928
1.419	0.0840414
1.42	0.130289
1.421	0.194008
1.422	0.2214
1.423	0.217695
1.424	0.246661
1.425	0.324327
1.426	0.33932
1.427	0.360474
1.428	0.411605
1.429	0.401327
1.43	0.358983
1.431	0.508851
1.432	0.600124
1.433	0.65957
1.434	0.832945
1.435	0.870732
1.436	0.817761
1.437	0.871218
1.438	0.861359
1.439	0.877655
1.44	0.887525
1.441	0.972755
1.442	0.965442
1.443	0.987996
1.444	0.995125
1.445	1.05798
1.446	1.03382
1.447	1.01559
1.448	0.951063
1.449	0.857207
1.45	0.656918
1.451	0.460867
1.452	0.231066
1.453	-0.156006
1.454	-0.32998
1.455	-0.559394
1.456	-0.496833
1.457	-0.451337
1.458	-0.489016
1.459	-0.588911
1.46	-0.569534
1.461	-0.659873
1.462	-0.719297
1.463	-0.658597
1.464	-0.579614
1.465	-0.469675
1.466	-0.329658
1.467	-0.276561
1.468	-0.208439
1.469	-0.0842152
1.47	-0.0232443
1.471	0.0671548
1.472	0.121203
1.473	0.182604
1.474	0.245415
1.475	0.357218
1.476	0.459552
1.477	0.5734
1.478	0.674365
1.479	0.731882
1.48	0.726059
1.481	0.825407
1.482	0.883928
1.483	0.897043
1.484	0.97285
1.485	1.04061
1.486	1.04765
1.487	1.08022
1.488	1.0225
1.489	0.886777
1.49	0.736169
1.491	0.626275
1.492	0.503607
1.493	0.405845
1.494	0.29737
1.495	0.207342
1.496	0.121112
1.497	-0.0942753
1.498	-0.161631
1.499	-0.185723
1.5	-0.119747
1.501	-0.117655
1.502	-0.125951
1.503	-0.187984
1.504	-0.204258
1.505	-0.222972
1.506	-0.19049
1.507	-0.132173
1.508	-0.114219
1.509	-0.0665204
1.51	-0.00153375
1.511	0.0321932
1.512	0.16575
1.513	0.248748
1.514	0.312164
1.515	0.341015
1.516	0.35194
1.517	0.337449
1.518	0.41474
1.519	0.43433
1.52	0.411991
1.521	0.450365
1.522	0.303363
1.523	0.322024
1.524	0.325879
1.525	0.239573
1.526	0.207425
1.527	0.160879
1.528	0.228237
1.529	-0.0702403
1.53	-0.123458
1.531	-0.314104
1.532	-0.358885
1.533	-0.482555
1.534	-0.586035
1.535	-0.623411
1.536	-0.626776
1.537	-0.774449
1.538	-0.764333
1.539	-0.685359
1.54	-0.60402
1.541	-0.637974
1.542	-0.603635
1.543	-0.596716
1.544	-0.605159
1.545	-0.541121
1.546	-0.458264
1.547	-0.4751
1.548	-0.429631
1.549	-0.308464
1.55	-0.138875
1.551	0.134727
1.552	0.0767721
1.553	-0.0131871
1.554	-0.0394456
1.555	-0.0482813
1.556	-0.0561687
1.557	0.0346471
1.558	0.296793
1.559	0.45997
1.56	0.52908
1.561	0.553498
1.562	0.549754
1.563	0.564909
1.564	0.638255
1.565	0.578218
1.566	0.615734
1.567	0.541052
1.568	0.447447
1.569	0.413367
1.57	0.284712
1.571	0.247924
1.572	0.110447
1.573	0.0633888
1.574	-0.0579538
1.575	-0.166547
1.576	-0.0454497
1.577	-0.0161397
1.578	-0.260818
1.579	-0.232593
1.58	-0.192736
1.581	-0.0841266
1.582	-0.0274082
1.583	0.104563
1.584	0.227824
1.585	0.32851
1.586	0.290115
1.587	0.226224
1.588	0.144733
1.589	0.168718
1.59	0.124327
1.591	-0.0151652
1.592	0.0579739
1.593	0.218265
1.594	0.348904
1.595	0.350642
1.596	0.324594
1.597	0.326425
1.598	0.376633
1.599	0.446208
1.6	0.48562
1.601	0.520166
1.602	0.567243
1.603	0.61772
1.604	0.63218
1.605	0.707694
1.606	0.691365
1.607	0.702815
1.608	0.718054
1.609	0.699631
1.61	0.671466
1.611	0.69625
1.612	0.710427
1.613	0.673307
1.614	0.703525
1.615	0.70987
1.616	0.691975
1.617	0.664551
1.618	0.62183
1.619	0.546736
1.62	0.50889
1.621	0.449257
1.622	0.438478
1.623	0.42115
1.624	0.332963
1.625	0.25024
1.626	0.230271
1.627	0.311521
1.628	0.375184
1.629	0.491985
1.63	0.592027
1.631	0.605999
1.632	0.603321
1.633	0.576298
1.634	0.499238
1.635	0.489149
1.636	0.360505
1.637	0.309746
1.638	0.260805
1.639	0.187456
1.64	0.134705
1.641	0.119279
1.642	0.11889
1.643	0.0863216
1.644	0.0132314
1.645	-0.00613817
1.646	-0.0572989
1.647	-0.0812611
1.648	-0.130007
1.649	-0.203333
1.65	-0.192039
1.651	-0.204951
1.652	-0.254396
1.653	-0.295131
1.654	-0.380428
1.655	-0.456821
1.656	-0.427986
1.657	-0.475593
1.658	-0.573757
1.659	-0.579085
1.66	-0.642619
1.661	-0.862942
1.662	-0.837868
1.663	-0.844203
1.664	-0.853516
1.665	-0.873357
1.666	-0.781902
1.667	-0.754277
1.668	-0.502636
1.669	-0.306298
1.67	-0.150951
1.671	-0.195804
1.672	-0.293416
1.673	-0.139505
1.674	-0.136378
1.675	-0.0820589
1.676	-0.0368382
1.677	0.0261678
1.678	0.0745666
1.679	0.105783
1.68	0.151567
1.681	0.154548
1.682	0.0521005
1.683	0.185928
1.684	0.240656
1.685	0.122112
1.686	0.181848
1.687	0.259062
1.688	0.255865
1.689	0.309459
1.69	0.422417
1.691	0.514817
1.692	0.549718
1.693	0.541449
1.694	0.49285
1.695	0.322114
1.696	0.250184
1.697	0.139817
1.698	0.0514048
1.699	-0.0103276
1.7	-0.0466563
1.701	-0.0599489
1.702	-0.0708677
1.703	-0.175525
1.704	-0.128014
1.705	-0.0967425
1.706	-0.0206657
1.707	0.0303968
1.708	0.00168979
1.709	-0.0192342
1.71	-0.0769229
1.711	-0.0163351
1.712	0.0466695
1.713	0.122647
1.714	0.183622
1.715	0.325427
1.716	0.342089
1.717	0.458354
1.718	0.480297
1.719	0.514325
1.72	0.415221
1.721	0.319142
1.722	0.26839
1.723	0.218716
1.724	0.265407
1.725	0.281343
1.726	0.238491
1.727	0.206414
1.728	0.160799
1.729	0.119074
1.73	0.0364988
1.731	0.0739063
1.732	0.148543
1.733	0.154887
1.734	0.165251
1.735	0.270969
1.736	0.386272
1.737	0.610928
1.738	0.779579
1.739	0.78379
1.74	0.705839
1.741	0.573888
1.742	0.183982
1.743	0.0328282
1.744	-0.0245689
1.745	-0.124272
1.746	-0.159136
1.747	-0.203069
1.748	-0.26413
1.749	-0.178487
1.75	-0.083016
1.751	-0.100097
1.752	0.00138926
1.753	0.0968216
1.754	0.00323266
1.755	-0.129339
1.756	0.0697483
1.757	0.0369415
1.758	0.0741791
1.759	0.0829252
1.76	0.0963842
1.761	-0.00651663
1.762	-0.0715315
1.763	0.0769851
1.764	0.249246
1.765	0.396872
1.766	0.499541
1.767	0.565973
1.768	0.614566
1.769	0.658928
1.77	0.668415
1.771	0.797457
1.772	0.838095
1.773	1.03025
1.774	1.06558
1.775	1.08144
1.776	1.11174
1.777	1.10071
1.778	1.13616
1.779	1.06726
1.78	0.912392
1.781	0.785526
1.782	0.657427
1.783	0.605341
1.784	0.54348
1.785	0.424807
1.786	0.332641
1.787	0.215971
1.788	0.0234903
1.789	-0.118888
1.79	-0.148215
1.791	-0.0601309
1.792	-0.229582
1.793	-0.205981
1.794	-0.202486
1.795	-0.0699973
1.796	-0.023423
1.797	-0.141983
1.798	-0.149986
1.799	-0.0936243
1.8	0.0864875
1.801	0.221708
1.802	0.312345
1.803	0.421023
1.804	0.341295
1.805	0.429619
1.806	0.472465
1.807	0.471778
1.808	0.505256
1.809	0.537409
1.81	0.649361
1.811	0.568726
1.812	0.624798
1.813	0.429838
1.814	0.412157
1.815	0.361948
1.816	0.268222
1.817	0.102002
1.818	-0.00305446
1.819	0.128454
1.82	0.240108
1.821	0.326935
1.822	0.556775
1.823	0.602485
1.824	0.651056
1.825	0.703595
1.826	0.732673
1.827	0.853106
1.828	0.902608
1.829	0.74498
1.83	0.954608
1.831	0.898971
1.832	0.922876
1.833	0.647242
1.834	0.675202
1.835	0.704067
1.836	0.614099
1.837	0.539942
1.838	0.650349
1.839	0.765844
1.84	0.736682
1.841	0.729916
1.842	0.781613
1.843	0.954812
1.844	1.13698
1.845	1.10258
1.846	1.1196
1.847	1.02887
1.848	0.893078
1.849	0.856459
1.85	0.656846
1.851	0.660525
1.852	0.538005
1.853	0.451845
1.854	0.401037
1.855	0.426765
1.856	0.276268
1.857	0.182737
1.858	0.120473
1.859	0.158428
1.86	0.126897
1.861	-0.0169204
1.862	0.0178268
1.863	0.0538503
1.864	0.203854
1.865	0.241675
1.866	0.284951
1.867	0.338134
1.868	0.430997
1.869	0.484193
1.87	0.529136
1.871	0.491809
1.872	0.594699
1.873	0.680749
1.874	0.97685
1.875	0.776956
1.876	0.803093
1.877	0.675642
1.878	0.768296
1.879	0.785997
1.88	0.708124
1.881	0.712966
1.882	0.675777
1.883	0.712949
1.884	0.606077
1.885	0.711634
1.886	0.700024
1.887	0.782766
1.888	0.707302
1.889	0.721494
1.89	0.715413
1.891	0.643589
1.892	0.601463
1.893	0.574926
1.894	0.677473
1.895	0.593225
1.896	0.635527
1.897	0.509131
1.898	0.373568
1.899	0.642278
1.9	0.552509
1.901	0.546662
1.902	0.469724
1.903	0.534685
1.904	0.578734
1.905	0.536448
1.906	0.572809
1.907	0.676506
1.908	0.739077
1.909	0.760527
1.91	0.950751
1.911	0.928222
1.912	0.9072
1.913	0.887959
1.914	0.772285
1.915	0.810473
1.916	0.840058
1.917	0.922855
1.918	1.00752
1.919	1.01345
1.92	1.02295
1.921	1.0685
1.922	1.08924
1.923	1.20299
1.924	1.24364
1.925	1.18279
1.926	1.1616
1.927	1.16646
1.928	1.17158
1.929	1.11579
1.93	1.15323
1.931	1.24682
1.932	1.28109
1.933	1.17815
1.934	1.26107
1.935	1.17729
1.936	1.03002
1.937	1.00455
1.938	1.05353
1.939	1.05513
1.94	1.06066
1.941	0.788097
1.942	0.764153
1.943	0.698423
1.944	0.588685
1.945	0.499551
1.946	0.409665
1.947	0.316552
1.948	0.317851
1.949	0.275999
1.95	0.143853
1.951	0.151277
1.952	0.19879
1.953	0.296548
1.954	0.342573
1.955	0.389531
1.956	0.364467
1.957	0.236523
1.958	0.309859
1.959	0.371043
1.96	0.460457
1.961	0.610661
1.962	0.743089
1.963	0.811192
1.964	0.792613
1.965	0.768857
1.966	0.700394
1.967	0.722303
1.968	0.693795
1.969	0.669057
1.97	0.694241
1.971	0.759976
1.972	0.859868
1.973	0.908364
1.974	0.9982
1.975	1.06759
1.976	1.09094
1.977	1.1044
1.978	1.07905
1.979	1.0732
1.98	1.09195
1.981	1.12328
1.982	1.15481
1.983	1.17912
1.984	1.08898
1.985	1.06687
1.986	1.02445
1.987	1.05869
1.988	1.09502
1.989	1.08264
1.99	1.02626
1.991	1.14667
1.992	1.08331
1.993	0.973538
1.994	1.0051
1.995	0.835529
1.996	0.818018
1.997	0.901705
1.998	0.97153
[truncated: 2 more rows]

## Sheet: Fig. 4a
Age (Ma)	pCO2 (ppm)
0.201	217.897
0.202	217.925
0.203	217.947
0.204	217.972
0.205	217.995
0.206	218.016
0.207	218.01
0.208	218.041
0.209	218.077
0.21	218.12
0.211	218.17
0.212	218.225
0.213	218.287
0.214	218.358
0.215	218.442
0.216	218.55
0.217	218.663
0.218	218.775
0.219	218.886
0.22	218.993
0.221	219.095
0.222	219.189
0.223	219.275
0.224	219.367
0.225	219.465
0.226	219.565
0.227	219.663
0.228	219.765
0.229	219.857
0.23	219.947
0.231	220.035
0.232	220.123
0.233	220.21
0.234	220.296
0.235	220.382
0.236	220.47
0.237	220.555
0.238	220.635
0.239	220.717
0.24	220.799
0.241	220.88
0.242	220.957
0.243	221.036
0.244	221.118
0.245	221.2
0.246	221.277
0.247	221.345
0.248	221.408
0.249	221.47
0.25	221.535
0.251	221.596
0.252	221.652
0.253	221.704
0.254	221.766
0.255	221.836
0.256	221.908
0.257	221.982
0.258	222.059
0.259	222.121
0.26	222.182
0.261	222.241
0.262	222.299
0.263	222.355
0.264	222.409
0.265	222.465
0.266	222.522
0.267	222.579
0.268	222.637
0.269	222.696
0.27	222.756
0.271	222.819
0.272	222.883
0.273	222.948
0.274	223.01
0.275	223.073
0.276	223.141
0.277	223.208
0.278	223.264
0.279	223.318
0.28	223.369
0.281	223.431
0.282	223.502
0.283	223.576
0.284	223.654
0.285	223.73
0.286	223.801
0.287	223.872
0.288	223.942
0.289	224.011
0.29	224.078
0.291	224.145
0.292	224.215
0.293	224.284
0.294	224.36
0.295	224.436
0.296	224.509
0.297	224.581
0.298	224.655
0.299	224.696
0.3	224.737
0.301	224.773
0.302	224.808
0.303	224.839
0.304	224.866
0.305	224.895
0.306	224.914
0.307	224.935
0.308	224.952
0.309	224.965
0.31	224.974
0.311	224.984
0.312	224.994
0.313	225.005
0.314	225.017
0.315	225.028
0.316	225.036
0.317	225.044
0.318	225.05
0.319	225.055
0.32	225.053
0.321	225.047
0.322	225.039
0.323	225.032
0.324	225.025
0.325	225.022
0.326	225.028
0.327	225.041
0.328	225.062
0.329	225.086
0.33	225.113
0.331	225.141
0.332	225.171
0.333	225.203
0.334	225.236
0.335	225.273
0.336	225.314
0.337	225.36
0.338	225.41
0.339	225.459
0.34	225.508
0.341	225.558
0.342	225.609
0.343	225.661
0.344	225.712
0.345	225.764
0.346	225.815
0.347	225.865
0.348	225.915
0.349	225.963
0.35	226.01
0.351	226.057
0.352	226.104
0.353	226.149
0.354	226.197
0.355	226.247
0.356	226.298
0.357	226.35
0.358	226.404
0.359	226.459
0.36	226.511
0.361	226.555
0.362	226.601
0.363	226.648
0.364	226.695
0.365	226.742
0.366	226.789
0.367	226.835
0.368	226.881
0.369	226.926
0.37	226.974
0.371	227.025
0.372	227.078
0.373	227.133
0.374	227.189
0.375	227.247
0.376	227.305
0.377	227.362
0.378	227.415
0.379	227.465
0.38	227.511
0.381	227.56
0.382	227.611
0.383	227.663
0.384	227.716
0.385	227.77
0.386	227.827
0.387	227.883
0.388	227.936
0.389	227.99
0.39	228.045
0.391	228.102
0.392	228.158
0.393	228.211
0.394	228.26
0.395	228.302
0.396	228.34
0.397	228.374
0.398	228.409
0.399	228.415
0.4	228.424
0.401	228.437
0.402	228.45
0.403	228.465
0.404	228.482
0.405	228.496
0.406	228.505
0.407	228.511
0.408	228.515
0.409	228.514
0.41	228.515
0.411	228.519
0.412	228.521
0.413	228.522
0.414	228.52
0.415	228.521
0.416	228.527
0.417	228.538
0.418	228.549
0.419	228.562
0.42	228.573
0.421	228.583
0.422	228.589
0.423	228.594
0.424	228.597
0.425	228.599
0.426	228.603
0.427	228.605
0.428	228.606
0.429	228.609
0.43	228.612
0.431	228.613
0.432	228.61
0.433	228.605
0.434	228.601
0.435	228.597
0.436	228.593
0.437	228.589
0.438	228.586
0.439	228.585
0.44	228.592
0.441	228.605
0.442	228.621
0.443	228.637
0.444	228.651
0.445	228.662
0.446	228.672
0.447	228.68
0.448	228.688
0.449	228.692
0.45	228.692
0.451	228.689
0.452	228.684
0.453	228.677
0.454	228.668
0.455	228.658
0.456	228.647
0.457	228.636
0.458	228.625
0.459	228.618
0.46	228.611
0.461	228.604
0.462	228.598
0.463	228.592
0.464	228.586
0.465	228.578
0.466	228.568
0.467	228.56
0.468	228.552
0.469	228.546
0.47	228.54
0.471	228.535
0.472	228.531
0.473	228.527
0.474	228.523
0.475	228.519
0.476	228.516
0.477	228.514
0.478	228.513
0.479	228.511
0.48	228.512
0.481	228.517
0.482	228.525
0.483	228.536
0.484	228.549
0.485	228.561
0.486	228.573
0.487	228.585
0.488	228.597
0.489	228.608
0.49	228.619
0.491	228.629
0.492	228.637
0.493	228.644
0.494	228.648
0.495	228.651
0.496	228.654
0.497	228.654
0.498	228.65
0.499	228.644
0.5	228.636
0.501	228.627
0.502	228.617
0.503	228.607
0.504	228.596
0.505	228.583
0.506	228.566
0.507	228.547
0.508	228.524
0.509	228.495
0.51	228.461
0.511	228.424
0.512	228.381
0.513	228.334
0.514	228.289
0.515	228.243
0.516	228.196
0.517	228.146
0.518	228.096
0.519	228.046
0.52	227.997
0.521	227.95
0.522	227.902
0.523	227.851
0.524	227.799
0.525	227.745
0.526	227.694
0.527	227.643
0.528	227.595
0.529	227.55
0.53	227.506
0.531	227.463
0.532	227.425
0.533	227.391
0.534	227.361
0.535	227.331
0.536	227.301
0.537	227.272
0.538	227.244
0.539	227.217
0.54	227.189
0.541	227.159
0.542	227.128
0.543	227.097
0.544	227.067
0.545	227.036
0.546	227.004
0.547	226.974
0.548	226.945
0.549	226.917
0.55	226.891
0.551	226.866
0.552	226.841
0.553	226.817
0.554	226.796
0.555	226.777
0.556	226.76
0.557	226.744
0.558	226.729
0.559	226.714
0.56	226.695
0.561	226.674
0.562	226.652
0.563	226.63
0.564	226.609
0.565	226.588
0.566	226.567
0.567	226.543
0.568	226.517
0.569	226.493
0.57	226.471
0.571	226.448
0.572	226.426
0.573	226.404
0.574	226.381
0.575	226.358
0.576	226.334
0.577	226.31
0.578	226.286
0.579	226.26
0.58	226.236
0.581	226.213
0.582	226.188
0.583	226.161
0.584	226.13
0.585	226.096
0.586	226.058
0.587	226.017
0.588	225.971
0.589	225.921
0.59	225.869
0.591	225.813
0.592	225.758
0.593	225.703
0.594	225.65
0.595	225.597
0.596	225.545
0.597	225.493
0.598	225.442
0.599	225.393
0.6	225.344
0.601	225.296
0.602	225.249
0.603	225.205
0.604	225.164
0.605	225.124
0.606	225.085
0.607	225.046
0.608	225.007
0.609	224.97
0.61	224.94
0.611	224.909
0.612	224.879
0.613	224.854
0.614	224.828
0.615	224.802
0.616	224.776
0.617	224.752
0.618	224.73
0.619	224.709
0.62	224.689
0.621	224.67
0.622	224.651
0.623	224.631
0.624	224.608
0.625	224.586
0.626	224.569
0.627	224.56
0.628	224.553
0.629	224.547
0.63	224.541
0.631	224.533
0.632	224.522
0.633	224.509
0.634	224.493
0.635	224.476
0.636	224.458
0.637	224.439
0.638	224.419
0.639	224.397
0.64	224.374
0.641	224.349
0.642	224.324
0.643	224.3
0.644	224.275
0.645	224.249
0.646	224.221
0.647	224.194
0.648	224.168
0.649	224.139
0.65	224.107
0.651	224.073
0.652	224.04
0.653	224.006
0.654	223.972
0.655	223.938
0.656	223.904
0.657	223.864
0.658	223.818
0.659	223.766
0.66	223.712
0.661	223.659
0.662	223.607
0.663	223.554
0.664	223.503
0.665	223.454
0.666	223.4
0.667	223.344
0.668	223.286
0.669	223.228
0.67	223.169
0.671	223.109
0.672	223.048
0.673	222.984
0.674	222.921
0.675	222.858
0.676	222.795
0.677	222.732
0.678	222.671
0.679	222.614
0.68	222.557
0.681	222.501
0.682	222.443
0.683	222.385
0.684	222.326
0.685	222.267
0.686	222.208
0.687	222.149
0.688	222.091
0.689	222.033
0.69	221.976
0.691	221.918
0.692	221.86
0.693	221.803
0.694	221.748
0.695	221.695
0.696	221.643
0.697	221.591
0.698	221.542
0.699	221.496
0.7	221.452
0.701	221.411
0.702	221.37
0.703	221.331
0.704	221.29
0.705	221.249
0.706	221.208
0.707	221.168
0.708	221.129
0.709	221.092
0.71	221.055
0.711	221.02
0.712	220.985
0.713	220.949
0.714	220.913
0.715	220.874
0.716	220.834
0.717	220.794
0.718	220.756
0.719	220.72
0.72	220.685
0.721	220.653
0.722	220.626
0.723	220.6
0.724	220.575
0.725	220.553
0.726	220.534
0.727	220.516
0.728	220.501
0.729	220.488
0.73	220.475
0.731	220.463
0.732	220.454
0.733	220.447
0.734	220.441
0.735	220.436
0.736	220.426
0.737	220.412
0.738	220.396
0.739	220.379
0.74	220.362
0.741	220.347
0.742	220.332
0.743	220.319
0.744	220.306
0.745	220.295
0.746	220.284
0.747	220.275
0.748	220.265
0.749	220.256
0.75	220.251
0.751	220.246
0.752	220.241
0.753	220.239
0.754	220.233
0.755	220.223
0.756	220.208
0.757	220.189
0.758	220.165
0.759	220.139
0.76	220.116
0.761	220.098
0.762	220.08
0.763	220.059
0.764	220.038
0.765	220.014
0.766	219.99
0.767	219.964
0.768	219.937
0.769	219.907
0.77	219.876
0.771	219.842
0.772	219.806
0.773	219.767
0.774	219.726
0.775	219.684
0.776	219.643
0.777	219.604
0.778	219.568
0.779	219.535
0.78	219.505
0.781	219.475
0.782	219.445
0.783	219.415
0.784	219.387
0.785	219.359
0.786	219.329
0.787	219.3
0.788	219.276
0.789	219.253
0.79	219.231
0.791	219.208
0.792	219.186
0.793	219.166
0.794	219.148
0.795	219.13
0.796	219.112
0.797	219.094
0.798	219.076
0.799	219.058
0.8	219.042
0.801	219.028
0.802	219.013
0.803	218.994
0.804	218.974
0.805	218.958
0.806	218.944
0.807	218.927
0.808	218.912
0.809	218.899
0.81	218.886
0.811	218.87
0.812	218.854
0.813	218.838
0.814	218.824
0.815	218.812
0.816	218.795
0.817	218.775
0.818	218.756
0.819	218.74
0.82	218.725
0.821	218.71
0.822	218.695
0.823	218.682
0.824	218.674
0.825	218.67
0.826	218.67
0.827	218.669
0.828	218.665
0.829	218.658
0.83	218.651
0.831	218.645
0.832	218.641
0.833	218.637
0.834	218.633
0.835	218.629
0.836	218.625
0.837	218.62
0.838	218.614
0.839	218.607
0.84	218.599
0.841	218.591
0.842	218.582
0.843	218.574
0.844	218.568
0.845	218.565
0.846	218.564
0.847	218.565
0.848	218.568
0.849	218.574
0.85	218.583
0.851	218.594
0.852	218.607
0.853	218.623
0.854	218.641
0.855	218.662
0.856	218.685
0.857	218.711
0.858	218.737
0.859	218.762
0.86	218.785
0.861	218.807
0.862	218.829
0.863	218.852
0.864	218.875
0.865	218.897
0.866	218.919
0.867	218.933
0.868	218.939
0.869	218.937
0.87	218.934
0.871	218.928
0.872	218.92
0.873	218.909
0.874	218.895
0.875	218.877
0.876	218.855
0.877	218.832
0.878	218.806
0.879	218.78
0.88	218.752
0.881	218.72
0.882	218.685
0.883	218.649
0.884	218.614
0.885	218.582
0.886	218.549
0.887	218.515
0.888	218.479
0.889	218.441
0.89	218.399
0.891	218.355
0.892	218.31
0.893	218.266
0.894	218.224
0.895	218.185
0.896	218.148
0.897	218.111
0.898	218.076
0.899	218.041
0.9	218.009
0.901	217.977
0.902	217.945
0.903	217.913
0.904	217.883
0.905	217.854
0.906	217.826
0.907	217.8
0.908	217.774
0.909	217.75
0.91	217.73
0.911	217.713
0.912	217.699
0.913	217.69
0.914	217.681
0.915	217.671
0.916	217.662
0.917	217.654
0.918	217.647
0.919	217.641
0.92	217.637
0.921	217.636
0.922	217.637
0.923	217.638
0.924	217.641
0.925	217.644
0.926	217.648
0.927	217.654
0.928	217.661
0.929	217.67
0.93	217.679
0.931	217.69
0.932	217.701
0.933	217.713
0.934	217.725
0.935	217.739
0.936	217.754
0.937	217.77
0.938	217.789
0.939	217.811
0.94	217.835
0.941	217.86
0.942	217.886
0.943	217.913
0.944	217.943
0.945	217.976
0.946	218.011
0.947	218.046
0.948	218.082
0.949	218.118
0.95	218.155
0.951	218.193
0.952	218.231
0.953	218.268
0.954	218.303
0.955	218.337
0.956	218.369
0.957	218.401
0.958	218.431
0.959	218.459
0.96	218.491
0.961	218.525
0.962	218.56
0.963	218.595
0.964	218.629
0.965	218.664
0.966	218.699
0.967	218.737
0.968	218.776
0.969	218.814
0.97	218.852
0.971	218.89
0.972	218.929
0.973	218.968
0.974	219.008
0.975	219.047
0.976	219.086
0.977	219.125
0.978	219.165
0.979	219.205
0.98	219.246
0.981	219.287
0.982	219.328
0.983	219.369
0.984	219.413
0.985	219.459
0.986	219.508
0.987	219.56
0.988	219.614
0.989	219.67
0.99	219.728
0.991	219.787
0.992	219.846
0.993	219.903
0.994	219.955
0.995	220.005
0.996	220.054
0.997	220.1
0.998	220.143
0.999	220.182
1	220.219
1.001	220.252
1.002	220.283
1.003	220.312
1.004	220.341
1.005	220.372
1.006	220.403
1.007	220.433
1.008	220.462
1.009	220.49
1.01	220.513
1.011	220.54
1.012	220.571
1.013	220.6
1.014	220.632
1.015	220.667
1.016	220.704
1.017	220.741
1.018	220.778
1.019	220.813
1.02	220.848
1.021	220.882
1.022	220.916
1.023	220.952
1.024	220.989
1.025	221.026
1.026	221.062
1.027	221.098
1.028	221.135
1.029	221.172
1.03	221.21
1.031	221.249
1.032	221.29
1.033	221.333
1.034	221.378
1.035	221.424
1.036	221.472
1.037	221.522
1.038	221.571
1.039	221.62
1.04	221.669
1.041	221.716
1.042	221.756
1.043	221.79
1.044	221.82
1.045	221.849
1.046	221.876
1.047	221.904
1.048	221.93
1.049	221.955
1.05	221.979
1.051	222.002
1.052	222.024
1.053	222.046
1.054	222.069
1.055	222.09
1.056	222.111
1.057	222.136
1.058	222.167
1.059	222.208
1.06	222.252
1.061	222.299
1.062	222.348
1.063	222.397
1.064	222.446
1.065	222.49
1.066	222.535
1.067	222.579
1.068	222.624
1.069	222.669
1.07	222.714
1.071	222.759
1.072	222.805
1.073	222.851
1.074	222.897
1.075	222.944
1.076	222.989
1.077	223.033
1.078	223.075
1.079	223.116
1.08	223.155
1.081	223.194
1.082	223.235
1.083	223.276
1.084	223.318
1.085	223.36
1.086	223.402
1.087	223.444
1.088	223.487
1.089	223.529
1.09	223.571
1.091	223.613
1.092	223.654
1.093	223.693
1.094	223.731
1.095	223.77
1.096	223.809
1.097	223.85
1.098	223.889
1.099	223.927
1.1	223.963
1.101	223.998
1.102	224.033
1.103	224.068
1.104	224.104
1.105	224.142
1.106	224.179
1.107	224.215
1.108	224.248
1.109	224.278
1.11	224.306
1.111	224.333
1.112	224.358
1.113	224.384
1.114	224.41
1.115	224.439
1.116	224.469
1.117	224.499
1.118	224.527
1.119	224.554
1.12	224.58
1.121	224.604
1.122	224.622
1.123	224.64
1.124	224.656
1.125	224.669
1.126	224.679
1.127	224.686
1.128	224.692
1.129	224.7
1.13	224.713
1.131	224.725
1.132	224.734
1.133	224.742
1.134	224.75
1.135	224.759
1.136	224.767
1.137	224.778
1.138	224.792
1.139	224.809
1.14	224.828
1.141	224.849
1.142	224.871
1.143	224.893
1.144	224.915
1.145	224.935
1.146	224.954
1.147	224.973
1.148	224.993
1.149	225.013
1.15	225.031
1.151	225.049
1.152	225.066
1.153	225.082
1.154	225.097
1.155	225.114
1.156	225.135
1.157	225.158
1.158	225.184
1.159	225.21
1.16	225.236
1.161	225.264
1.162	225.29
1.163	225.317
1.164	225.343
1.165	225.368
1.166	225.392
1.167	225.416
1.168	225.439
1.169	225.462
1.17	225.486
1.171	225.511
1.172	225.535
1.173	225.557
1.174	225.577
1.175	225.595
1.176	225.611
1.177	225.623
1.178	225.634
1.179	225.648
1.18	225.661
1.181	225.673
1.182	225.686
1.183	225.699
1.184	225.708
1.185	225.717
1.186	225.727
1.187	225.735
1.188	225.738
1.189	225.741
1.19	225.743
1.191	225.745
1.192	225.744
1.193	225.746
1.194	225.749
1.195	225.753
1.196	225.76
1.197	225.769
1.198	225.78
1.199	225.789
1.2	225.799
1.201	225.808
1.202	225.819
1.203	225.832
1.204	225.846
1.205	225.858
1.206	225.867
1.207	225.877
1.208	225.885
1.209	225.89
1.21	225.892
1.211	225.893
1.212	225.894
1.213	225.9
1.214	225.907
1.215	225.914
1.216	225.925
1.217	225.939
1.218	225.953
1.219	225.965
1.22	225.977
1.221	225.989
1.222	226.001
1.223	226.014
1.224	226.021
1.225	226.025
1.226	226.025
1.227	226.025
1.228	226.032
1.229	226.043
1.23	226.056
1.231	226.071
1.232	226.085
1.233	226.1
1.234	226.113
1.235	226.126
1.236	226.138
1.237	226.15
1.238	226.161
1.239	226.171
1.24	226.181
1.241	226.189
1.242	226.196
1.243	226.203
1.244	226.21
1.245	226.217
1.246	226.224
1.247	226.232
1.248	226.24
1.249	226.248
1.25	226.255
1.251	226.261
1.252	226.264
1.253	226.265
1.254	226.262
1.255	226.257
1.256	226.25
1.257	226.242
1.258	226.235
1.259	226.23
1.26	226.226
1.261	226.222
1.262	226.217
1.263	226.211
1.264	226.206
1.265	226.2
1.266	226.194
1.267	226.195
1.268	226.202
1.269	226.216
1.27	226.23
1.271	226.243
1.272	226.257
1.273	226.272
1.274	226.288
1.275	226.306
1.276	226.326
1.277	226.347
1.278	226.37
1.279	226.392
1.28	226.415
1.281	226.437
1.282	226.461
1.283	226.484
1.284	226.507
1.285	226.528
1.286	226.549
1.287	226.57
1.288	226.592
1.289	226.616
1.29	226.641
1.291	226.667
1.292	226.694
1.293	226.72
1.294	226.742
1.295	226.762
1.296	226.78
1.297	226.795
1.298	226.809
1.299	226.821
1.3	226.832
1.301	226.842
1.302	226.852
1.303	226.86
1.304	226.869
1.305	226.877
1.306	226.886
1.307	226.895
1.308	226.906
1.309	226.916
1.31	226.928
1.311	226.941
1.312	226.956
1.313	226.972
1.314	226.989
1.315	227.007
1.316	227.027
1.317	227.048
1.318	227.071
1.319	227.091
1.32	227.107
1.321	227.12
1.322	227.13
1.323	227.14
1.324	227.149
1.325	227.158
1.326	227.165
1.327	227.171
1.328	227.176
1.329	227.179
1.33	227.182
1.331	227.183
1.332	227.184
1.333	227.183
1.334	227.182
1.335	227.179
1.336	227.176
1.337	227.173
1.338	227.168
1.339	227.16
1.34	227.152
1.341	227.149
1.342	227.149
1.343	227.148
1.344	227.145
1.345	227.141
1.346	227.135
1.347	227.129
1.348	227.123
1.349	227.116
1.35	227.109
1.351	227.101
1.352	227.093
1.353	227.084
1.354	227.075
1.355	227.065
1.356	227.056
1.357	227.046
1.358	227.036
1.359	227.026
1.36	227.015
1.361	227.004
1.362	226.992
1.363	226.979
1.364	226.965
1.365	226.95
1.366	226.935
1.367	226.919
1.368	226.902
1.369	226.884
1.37	226.864
1.371	226.844
1.372	226.822
1.373	226.799
1.374	226.773
1.375	226.743
1.376	226.709
1.377	226.674
1.378	226.638
1.379	226.601
1.38	226.564
1.381	226.526
1.382	226.49
1.383	226.455
1.384	226.42
1.385	226.385
1.386	226.351
1.387	226.317
1.388	226.284
1.389	226.252
1.39	226.22
1.391	226.189
1.392	226.158
1.393	226.128
1.394	226.1
1.395	226.073
1.396	226.045
1.397	226.018
1.398	225.993
1.399	225.969
1.4	225.947
1.401	225.927
1.402	225.908
1.403	225.889
1.404	225.87
1.405	225.847
1.406	225.824
1.407	225.802
1.408	225.781
1.409	225.76
1.41	225.739
1.411	225.716
1.412	225.692
1.413	225.666
1.414	225.639
1.415	225.61
1.416	225.579
1.417	225.546
1.418	225.513
1.419	225.479
1.42	225.443
1.421	225.407
1.422	225.37
1.423	225.332
1.424	225.294
1.425	225.257
1.426	225.22
1.427	225.181
1.428	225.141
1.429	225.101
1.43	225.061
1.431	225.019
1.432	224.977
1.433	224.935
1.434	224.891
1.435	224.846
1.436	224.8
1.437	224.752
1.438	224.704
1.439	224.655
1.44	224.607
1.441	224.561
1.442	224.52
1.443	224.485
1.444	224.452
1.445	224.42
1.446	224.389
1.447	224.357
1.448	224.325
1.449	224.297
1.45	224.269
1.451	224.241
1.452	224.216
1.453	224.19
1.454	224.163
1.455	224.137
1.456	224.11
1.457	224.083
1.458	224.055
1.459	224.024
1.46	223.989
1.461	223.953
1.462	223.916
1.463	223.879
1.464	223.842
1.465	223.806
1.466	223.77
1.467	223.734
1.468	223.699
1.469	223.664
1.47	223.629
1.471	223.594
1.472	223.56
1.473	223.526
1.474	223.493
1.475	223.46
1.476	223.431
1.477	223.402
1.478	223.375
1.479	223.349
1.48	223.325
1.481	223.301
1.482	223.276
1.483	223.25
1.484	223.224
1.485	223.199
1.486	223.174
1.487	223.148
1.488	223.123
1.489	223.097
1.49	223.072
1.491	223.048
1.492	223.025
1.493	223.002
1.494	222.98
1.495	222.957
1.496	222.934
1.497	222.91
1.498	222.886
1.499	222.861
1.5	222.835
1.501	222.808
1.502	222.781
1.503	222.754
1.504	222.726
1.505	222.697
1.506	222.668
1.507	222.64
1.508	222.612
1.509	222.585
1.51	222.559
1.511	222.534
1.512	222.509
1.513	222.485
1.514	222.461
1.515	222.436
1.516	222.412
1.517	222.391
1.518	222.371
1.519	222.35
1.52	222.329
1.521	222.307
1.522	222.284
1.523	222.261
1.524	222.239
1.525	222.218
1.526	222.2
1.527	222.183
1.528	222.166
1.529	222.146
1.53	222.124
1.531	222.103
1.532	222.083
1.533	222.066
1.534	222.047
1.535	222.021
1.536	221.996
1.537	221.97
1.538	221.944
1.539	221.919
1.54	221.893
1.541	221.865
1.542	221.835
1.543	221.804
1.544	221.774
1.545	221.744
1.546	221.715
1.547	221.687
1.548	221.66
1.549	221.632
1.55	221.605
1.551	221.578
1.552	221.551
1.553	221.523
1.554	221.495
1.555	221.466
1.556	221.436
1.557	221.405
1.558	221.373
1.559	221.34
1.56	221.305
1.561	221.269
1.562	221.231
1.563	221.193
1.564	221.155
1.565	221.118
1.566	221.08
1.567	221.042
1.568	221.004
1.569	220.967
1.57	220.929
1.571	220.89
1.572	220.853
1.573	220.817
1.574	220.783
1.575	220.749
1.576	220.716
1.577	220.685
1.578	220.653
1.579	220.617
1.58	220.582
1.581	220.548
1.582	220.511
1.583	220.473
1.584	220.437
1.585	220.402
1.586	220.367
1.587	220.332
1.588	220.299
1.589	220.267
1.59	220.236
1.591	220.206
1.592	220.178
1.593	220.147
1.594	220.115
1.595	220.082
1.596	220.047
1.597	220.009
1.598	219.97
1.599	219.931
1.6	219.894
1.601	219.856
1.602	219.819
1.603	219.781
1.604	219.745
1.605	219.709
1.606	219.674
1.607	219.641
1.608	219.611
1.609	219.582
1.61	219.555
1.611	219.53
1.612	219.505
1.613	219.478
1.614	219.45
1.615	219.421
1.616	219.391
1.617	219.361
1.618	219.333
1.619	219.305
1.62	219.277
1.621	219.25
1.622	219.223
1.623	219.197
1.624	219.173
1.625	219.149
1.626	219.128
1.627	219.107
1.628	219.084
1.629	219.06
1.63	219.034
1.631	219.008
1.632	218.982
1.633	218.956
1.634	218.933
1.635	218.91
1.636	218.889
1.637	218.869
1.638	218.849
1.639	218.83
1.64	218.812
1.641	218.794
1.642	218.778
1.643	218.762
1.644	218.745
1.645	218.728
1.646	218.71
1.647	218.692
1.648	218.674
1.649	218.655
1.65	218.637
1.651	218.619
1.652	218.602
1.653	218.586
1.654	218.573
1.655	218.56
1.656	218.545
1.657	218.531
1.658	218.513
1.659	218.494
1.66	218.474
1.661	218.454
1.662	218.434
1.663	218.413
1.664	218.392
1.665	218.371
1.666	218.349
1.667	218.327
1.668	218.304
1.669	218.281
1.67	218.258
1.671	218.234
1.672	218.21
1.673	218.186
1.674	218.161
1.675	218.136
1.676	218.111
1.677	218.085
1.678	218.058
1.679	218.032
1.68	218.007
1.681	217.983
1.682	217.96
1.683	217.938
1.684	217.917
1.685	217.897
1.686	217.879
1.687	217.861
1.688	217.846
1.689	217.831
1.69	217.819
1.691	217.808
1.692	217.799
1.693	217.791
1.694	217.785
1.695	217.781
1.696	217.778
1.697	217.777
1.698	217.777
1.699	217.779
1.7	217.781
1.701	217.785
1.702	217.79
1.703	217.796
1.704	217.803
1.705	217.81
1.706	217.817
1.707	217.824
1.708	217.832
1.709	217.839
1.71	217.847
1.711	217.854
1.712	217.862
1.713	217.87
1.714	217.878
1.715	217.885
1.716	217.892
1.717	217.898
1.718	217.903
1.719	217.91
1.72	217.919
1.721	217.929
1.722	217.939
1.723	217.95
1.724	217.961
1.725	217.974
1.726	217.986
1.727	218
1.728	218.014
1.729	218.029
1.73	218.045
1.731	218.062
1.732	218.082
1.733	218.103
1.734	218.126
1.735	218.15
1.736	218.176
1.737	218.203
1.738	218.231
1.739	218.26
1.74	218.294
1.741	218.323
1.742	218.35
1.743	218.377
1.744	218.406
1.745	218.434
1.746	218.462
1.747	218.491
1.748	218.519
1.749	218.548
1.75	218.576
1.751	218.605
1.752	218.633
1.753	218.662
1.754	218.691
1.755	218.72
1.756	218.749
1.757	218.778
1.758	218.808
1.759	218.837
1.76	218.868
1.761	218.9
1.762	218.932
1.763	218.964
1.764	218.997
1.765	219.03
1.766	219.063
1.767	219.097
1.768	219.132
1.769	219.167
1.77	219.201
1.771	219.236
1.772	219.27
1.773	219.304
1.774	219.341
1.775	219.382
1.776	219.426
1.777	219.472
1.778	219.518
1.779	219.563
1.78	219.608
1.781	219.653
1.782	219.697
1.783	219.741
1.784	219.785
1.785	219.829
1.786	219.873
1.787	219.916
1.788	219.959
1.789	220.002
1.79	220.044
1.791	220.086
1.792	220.129
1.793	220.17
1.794	220.212
1.795	220.253
1.796	220.294
1.797	220.335
1.798	220.375
1.799	220.416
1.8	220.456
1.801	220.498
1.802	220.54
1.803	220.582
1.804	220.625
1.805	220.668
1.806	220.71
1.807	220.753
1.808	220.797
1.809	220.84
1.81	220.883
1.811	220.926
1.812	220.97
1.813	221.013
1.814	221.056
1.815	221.099
1.816	221.143
1.817	221.188
1.818	221.234
1.819	221.281
1.82	221.329
1.821	221.377
1.822	221.427
1.823	221.478
1.824	221.529
1.825	221.582
1.826	221.635
1.827	221.69
1.828	221.745
1.829	221.801
1.83	221.858
1.831	221.917
1.832	221.976
1.833	222.037
1.834	222.1
1.835	222.164
1.836	222.231
1.837	222.3
1.838	222.37
1.839	222.442
1.84	222.516
1.841	222.591
1.842	222.669
1.843	222.75
1.844	222.833
1.845	222.919
1.846	223.008
1.847	223.098
1.848	223.191
1.849	223.285
1.85	223.383
1.851	223.485
1.852	223.587
1.853	223.69
1.854	223.795
1.855	223.9
1.856	224.006
1.857	224.113
1.858	224.221
1.859	224.329
1.86	224.438
1.861	224.548
1.862	224.657
1.863	224.767
1.864	224.877
1.865	224.988
1.866	225.099
1.867	225.21
1.868	225.322
1.869	225.434
1.87	225.546
1.871	225.658
1.872	225.771
1.873	225.883
1.874	225.996
1.875	226.108
1.876	226.221
1.877	226.334
1.878	226.446
1.879	226.559
1.88	226.672
1.881	226.785
1.882	226.899
1.883	227.012
1.884	227.125
1.885	227.239
1.886	227.352
1.887	227.466
1.888	227.58
1.889	227.694
1.89	227.808
1.891	227.922
1.892	228.036
1.893	228.15
1.894	228.265
1.895	228.379
1.896	228.493
1.897	228.607
1.898	228.722
1.899	228.837
1.9	228.952
1.901	229.068
1.902	229.184
1.903	229.3
1.904	229.416
1.905	229.533
1.906	229.65
1.907	229.767
1.908	229.885
1.909	230.003
1.91	230.121
1.911	230.239
1.912	230.358
1.913	230.477
1.914	230.597
1.915	230.717
1.916	230.837
1.917	230.956
1.918	231.075
1.919	231.195
1.92	231.315
1.921	231.438
1.922	231.562
1.923	231.688
1.924	231.815
1.925	231.942
1.926	232.069
1.927	232.197
1.928	232.324
1.929	232.451
1.93	232.579
1.931	232.706
1.932	232.832
1.933	232.958
1.934	233.084
1.935	233.215
1.936	233.352
1.937	233.488
1.938	233.624
1.939	233.76
1.94	233.898
1.941	234.038
1.942	234.18
1.943	234.322
1.944	234.463
1.945	234.605
1.946	234.745
1.947	234.886
1.948	235.026
1.949	235.165
1.95	235.302
1.951	235.44
1.952	235.578
1.953	235.716
1.954	235.855
1.955	235.994
1.956	236.134
1.957	236.274
1.958	236.415
1.959	236.556
1.96	236.699
1.961	236.842
1.962	236.987
1.963	237.133
1.964	237.28
1.965	237.428
1.966	237.577
1.967	237.728
1.968	237.879
1.969	238.032
1.97	238.186
1.971	238.341
1.972	238.498
1.973	238.655
1.974	238.814
1.975	238.973
1.976	239.134
1.977	239.296
1.978	239.46
1.979	239.624
1.98	239.788
1.981	239.952
1.982	240.118
1.983	240.284
1.984	240.451
1.985	240.617
1.986	240.785
1.987	240.952
1.988	241.119
1.989	241.287
1.99	241.454
1.991	241.622
1.992	241.79
1.993	241.958
1.994	242.127
1.995	242.295
1.996	242.464
1.997	242.632
1.998	242.801
1.999	242.971
2	243.139

## Sheet: Fig. 4b
Age (Ma)	SH ice volume (m, ESL)
0	56.8892
0.0025	59.7819
0.005	59.4208
0.0075	59.288
0.01	57.5518
0.0125	61.3227
0.015	70.4976
0.0175	72.7742
0.02	73.5719
0.0225	72.1932
0.025	75.4892
0.0275	72.9378
0.03	72.9877
0.0325	75.3647
0.035	67.1975
0.0375	75.8262
0.04	78.6352
0.0425	76.3884
0.045	74.525
0.0475	76.3352
0.05	72.9817
0.0525	70.2971
0.055	69.2678
0.0575	68.0261
0.06	67.2705
0.0625	69.0176
0.065	69.5744
0.0675	72.599
0.07	73.3543
0.0725	72.2448
0.075	72.1581
0.0775	70.6525
0.08	67.0791
0.0825	62.3561
0.085	64.5104
0.0875	69.7827
0.09	71.3027
0.0925	71.3651
0.095	69.8011
0.0975	66.7603
0.1	63.9836
0.1025	61.478
0.105	64.0277
0.1075	68.4926
0.11	67.1666
0.1125	66.476
0.115	59.7605
0.1175	57.7026
0.12	56.916
0.1225	53.2321
0.125	50.3892
0.1275	49.1131
0.13	52.8504
0.1325	64.5052
0.135	59.8123
0.1375	74.4998
0.14	74.8519
0.1425	69.4185
0.145	65.9402
0.1475	70.0784
0.15	66.127
0.1525	68.9404
0.155	71.9553
0.1575	72.2466
0.16	68.9324
0.1625	74.3377
0.165	75.4591
0.1675	72.78
0.17	70.0067
0.1725	68.4031
0.175	64.8794
0.1775	66.3654
0.18	68.3658
0.1825	69.6166
0.185	67.3936
0.1875	66.9946
0.19	67.3205
0.1925	64.2487
0.195	64.4497
0.1975	64.3033
0.2	68.15
0.2025	69.732
0.205	69.8244
0.2075	66.6446
0.21	68.496
0.2125	61.4092
0.215	66.2662
0.2175	64.2117
0.22	63.9662
0.2225	64.0293
0.225	67.5909
0.2275	57.94
0.23	67.5356
0.2325	63.8236
0.235	69.5129
0.2375	65.9041
0.24	65.9954
0.2425	63.3373
0.245	64.3514
0.2475	63.3919
0.25	62.9304
0.2525	68.4508
0.255	75.1357
0.2575	77.6557
0.26	75.1843
0.2625	74.8671
0.265	75.7605
0.2675	73.4957
0.27	70.6365
0.2725	66.3541
0.275	64.3655
0.2775	66.1524
0.28	67.7068
0.2825	64.7121
0.285	64.3006
0.2875	64.6628
0.29	63.4007
0.2925	62.2004
0.295	62.3409
0.2975	62.5405
0.3	63.2715
0.3025	62.3383
0.305	61.672
0.3075	60.7314
0.31	60.2768
0.3125	59.6439
0.315	61.1818
0.3175	58.2536
0.32	61.8088
0.3225	55.7076
0.325	63.4947
0.3275	58.6472
0.33	55.1612
0.3325	55.4986
0.335	56.0395
0.3375	59.7289
0.34	65.5715
0.3425	69.5805
0.345	71.029
0.3475	69.1657
0.35	75.7267
0.3525	67.4822
0.355	71.5795
0.3575	73.0991
0.36	71.1432
0.3625	66.3402
0.365	70.2754
0.3675	68.228
0.37	73.7505
0.3725	72.1633
0.375	70.3943
0.3775	70.1109
0.38	67.0468
0.3825	69.6007
0.385	65.4565
0.3875	62.8826
0.39	62.6463
0.3925	63.0655
0.395	58.6609
0.3975	62.8337
0.4	63.3176
0.4025	61.9481
0.405	63.1638
0.4075	61.7347
0.41	59.3299
0.4125	60.0829
0.415	60.9573
0.4175	61.24
0.42	64.3551
0.4225	66.8922
0.425	67.3892
0.4275	66.3052
0.43	70.6603
0.4325	73.3294
0.435	74.8898
0.4375	79.322
0.44	77.4612
0.4425	75.4092
0.445	74.201
0.4475	72.2693
0.45	70.9264
0.4525	72.4567
0.455	72.176
0.4575	73.7937
0.46	71.5542
0.4625	76.8913
0.465	77.7992
0.4675	79.2359
0.47	78.3787
0.4725	77.116
0.475	78.858
0.4775	75.4146
0.48	70.2401
0.4825	68.931
0.485	66.5621
0.4875	63.6934
0.49	63.9461
0.4925	63.7776
0.495	65.5644
0.4975	67.134
0.5	66.8061
0.5025	64.9965
0.505	63.5203
0.5075	63.5354
0.51	65.892
0.5125	63.454
0.515	64.2033
0.5175	63.6652
0.52	64.8927
0.5225	63.8292
0.525	62.2125
0.5275	66.9626
0.53	69.0502
0.5325	70.8612
0.535	71.3651
0.5375	65.6884
0.54	70.472
0.5425	75.6312
0.545	68.3953
0.5475	67.7719
0.55	67.952
0.5525	67.8438
0.555	66.494
0.5575	66.2203
0.56	68.3955
0.5625	69.5451
0.565	72.4755
0.5675	72.5459
0.57	67.4422
0.5725	68.0027
0.575	68.2061
0.5775	68.3917
0.58	69.9982
0.5825	68.9429
0.585	69.1866
0.5875	70.6161
0.59	69.9997
0.5925	69.6045
0.595	68.3506
0.5975	61.0495
0.6	63.3864
0.6025	62.1817
0.605	62.4054
0.6075	64.3301
0.61	66.7788
0.6125	66.9383
0.615	67.195
0.6175	63.6491
0.62	60.9
0.6225	60.556
0.625	60.7436
0.6275	64.2181
0.63	70.0885
0.6325	73.5804
0.635	72.7804
0.6375	74.0111
0.64	74.4117
0.6425	72.9531
0.645	75.9594
0.6475	71.9422
0.65	70.5527
0.6525	73.417
0.655	71.313
0.6575	71.8333
0.66	71.5139
0.6625	71.479
0.665	69.1231
0.6675	64.3708
0.67	68.6906
0.6725	73.0522
0.675	72.9694
0.6775	71.566
0.68	71.0857
0.6825	67.4748
0.685	64.6651
0.6875	63.9065
0.69	61.4638
0.6925	63.9896
0.695	61.7184
0.6975	61.1598
0.7	62.0686
0.7025	66.6811
0.705	67.8296
0.7075	62.856
0.71	59.7477
0.7125	62.2356
0.715	64.1807
0.7175	63.5512
0.72	64.1976
0.7225	67.3173
0.725	65.8521
0.7275	63.9738
0.73	67.476
0.7325	65.475
0.735	62.5831
0.7375	62.2909
0.74	62.0067
0.7425	62.8284
0.745	63.1431
0.7475	64.1304
0.75	63.3407
0.7525	68.4505
0.755	72.0812
0.7575	70.9317
0.76	67.0599
0.7625	63.0359
0.765	62.7578
0.7675	63.2572
0.77	62.4869
0.7725	64.3008
0.775	64.4961
0.7775	62.6647
0.78	62.3229
0.7825	60.4422
0.785	60.0873
0.7875	61.3546
0.79	62.7971
0.7925	62.4654
0.795	64.0614
0.7975	66.8644
0.8	67.3871
0.8025	72.5568
0.805	67.9615
0.8075	75.2212
0.81	70.7476
0.8125	71.9143
0.815	69.1429
0.8175	66.8892
0.82	65.746
0.8225	65.1507
0.825	66.5394
0.8275	66.1166
0.83	65.7355
0.8325	65.9147
0.835	62.6179
0.8375	64.0432
0.84	66.7021
0.8425	59.741
0.845	62.2402
0.8475	63.7187
0.85	65.4977
0.8525	64.8276
0.855	62.0987
0.8575	65.5884
0.86	62.1172
0.8625	61.0629
0.865	59.5923
0.8675	60.9431
0.87	63.1192
0.8725	67.2022
0.875	72.824
0.8775	69.0196
0.88	69.7613
0.8825	69.5926
0.885	68.7072
0.8875	68.5042
0.89	70.208
0.8925	71.517
0.895	72.9373
0.8975	73.8902
0.9	69.8072
0.9025	68.7337
0.905	71.9854
0.9075	69.3111
0.91	63.4296
0.9125	68.4309
0.915	69.3411
0.9175	66.7413
0.92	68.3349
0.9225	68.9636
0.925	68.5449
0.9275	67.9452
0.93	69.6994
0.9325	63.8946
0.935	65.1144
0.9375	67.9272
0.94	66.1174
0.9425	64.5674
0.945	63.0837
0.9475	60.0773
0.95	61.0284
0.9525	56.3535
0.955	58.5992
0.9575	61.7818
0.96	59.0614
0.9625	60.5948
0.965	62.1395
0.9675	72.4634
0.97	70.095
0.9725	62.242
0.975	65.2142
0.9775	62.6761
0.98	59.2717
0.9825	60.4652
0.985	61.0255
0.9875	60.631
0.99	63.3091
0.9925	59.8262
0.995	60.0438
0.9975	60.285
1	60.6036
1.0025	59.62
1.005	61.4624
1.0075	62.3314
1.01	64.9071
1.0125	62.8155
1.015	61.079
1.0175	59.3584
1.02	58.1901
1.0225	57.928
1.025	57.2569
1.0275	56.4178
1.03	57.6535
1.0325	59.2542
1.035	61.8616
1.0375	65.1081
1.04	67.4745
1.0425	71.1135
1.045	69.0115
1.0475	75.7759
1.05	75.0985
1.0525	72.1613
1.055	69.7047
1.0575	66.9369
1.06	65.295
1.0625	61.8999
1.065	63.5061
1.0675	61.5825
1.07	60.1644
1.0725	58.9285
1.075	58.2983
1.0775	58.9536
1.08	59.4301
1.0825	59.4202
1.085	59.7272
1.0875	60.1276
1.09	62.5274
1.0925	65.069
1.095	68.283
1.0975	69.8248
1.1	69.0067
1.1025	72.3145
1.105	71.8345
1.1075	68.9352
1.11	64.2718
1.1125	63.5183
1.115	65.9956
1.1175	65.7707
1.12	66.4109
1.1225	66.7362
1.125	68.0942
1.1275	71.0291
1.13	72.3075
1.1325	75.0514
1.135	74.8659
1.1375	73.5876
1.14	75.4107
1.1425	74.7876
1.145	72.7273
1.1475	71.0024
1.15	69.1462
1.1525	72.3728
1.155	72.4706
1.1575	67.8678
1.16	68.1047
1.1625	66.6113
1.165	66.3654
1.1675	65.8918
1.17	67.0823
1.1725	68.0594
1.175	68.1887
1.1775	68.5099
1.18	65.8748
1.1825	64.2719
1.185	63.7652
1.1875	62.2246
1.19	61.3171
1.1925	64.3659
1.195	65.262
1.1975	65.9168
1.2	65.5457
1.2025	65.5567
1.205	68.9182
1.2075	70.0662
1.21	66.3662
1.2125	67.9414
1.215	68.7962
1.2175	69.0817
1.22	69.4147
1.2225	69.6405
1.225	66.5178
1.2275	63.669
1.23	60.6424
1.2325	58.9596
1.235	57.1316
1.2375	57.1474
1.24	56.3337
1.2425	58.5812
1.245	60.2711
1.2475	60.0597
1.25	59.8759
1.2525	62.5674
1.255	67.8828
1.2575	70.5837
1.26	72.2732
1.2625	72.9397
1.265	69.8176
1.2675	66.0323
1.27	65.7059
1.2725	64.0602
1.275	63.1247
1.2775	60.4837
1.28	61.5829
1.2825	61.6997
1.285	61.2095
1.2875	62.382
1.29	63.312
1.2925	61.7101
1.295	63.3498
1.2975	62.4324
1.3	64.4759
1.3025	66.9709
1.305	68.1036
1.3075	64.7116
1.31	60.2617
1.3125	60.2276
1.315	59.7427
1.3175	58.6774
1.32	62.6274
1.3225	61.61
1.325	60.2038
1.3275	59.3693
1.33	63.0347
1.3325	65.1248
1.335	66.335
1.3375	65.9381
1.34	65.5275
1.3425	65.5601
1.345	63.2593
1.3475	61.7066
1.35	60.1386
1.3525	62.2297
1.355	57.9677
1.3575	58.0641
1.36	60.0315
1.3625	57.9101
1.365	58.5447
1.3675	59.6958
1.37	60.0616
1.3725	65.0652
1.375	65.6059
1.3775	67.1802
1.38	67.8283
1.3825	62.747
1.385	61.6183
1.3875	63.7002
1.39	61.0599
1.3925	58.7656
1.395	59.4376
1.3975	59.2536
1.4	58.8226
1.4025	58.5131
1.405	57.9923
1.4075	61.9795
1.41	61.4538
1.4125	65.2654
1.415	65.2546
1.4175	63.0612
1.42	62.2334
1.4225	62.0668
1.425	62.1598
1.4275	62.5222
1.43	63.9904
1.4325	61.9545
1.435	56.8974
1.4375	56.8448
1.44	56.7454
1.4425	56.1526
1.445	56.3986
1.4475	55.1977
1.45	56.6047
1.4525	61.1311
1.455	55.7566
1.4575	56.591
1.46	60.2106
1.4625	61.1189
1.465	60.4391
1.4675	59.6422
1.47	59.0692
1.4725	58.3492
1.475	57.1805
1.4775	59.1859
1.48	58.0374
1.4825	59.7857
1.485	56.4066
1.4875	55.1292
1.49	56.2939
1.4925	54.7541
1.495	56.0997
1.4975	60.0162
1.5	61.4521
1.5025	63.5805
1.505	64.9206
1.5075	61.4685
1.51	58.9048
1.5125	57.3739
1.515	57.2681
1.5175	57.9313
1.52	58.586
1.5225	58.4404
1.525	58.3518
1.5275	57.9087
1.53	61.5163
1.5325	60.5268
1.535	61.248
1.5375	61.9734
1.54	61.3866
1.5425	64.1445
1.545	64.4007
1.5475	65.2866
1.55	62.5722
1.5525	60.5844
1.555	58.4146
1.5575	62.0175
1.56	56.3893
1.5625	55.5258
1.565	55.8656
1.5675	56.4899
1.57	58.196
1.5725	59.7177
1.575	64.2076
1.5775	63.9407
1.58	62.968
1.5825	60.1471
1.585	59.1689
1.5875	57.4738
1.59	57.2067
1.5925	57.0455
1.595	57.5526
1.5975	56.8245
1.6	57.4722
1.6025	59.1678
1.605	58.4032
1.6075	56.4071
1.61	57.6428
1.6125	56.517
1.615	55.473
1.6175	55.1123
1.62	56.3952
1.6225	57.1278
1.625	58.9265
1.6275	57.6303
1.63	55.9009
1.6325	55.2828
1.635	55.0679
1.6375	58.5308
1.64	58.2397
1.6425	61.3326
1.645	63.2967
1.6475	62.581
1.65	62.1925
1.6525	60.7535
1.655	60.4452
1.6575	61.4047
1.66	61.3563
1.6625	61.5816
1.665	61.0172
1.6675	60.7349
1.67	57.1606
1.6725	58.0289
1.675	57.3873
1.6775	55.9572
1.68	55.6094
1.6825	56.2097
1.685	57.5744
1.6875	56.9286
1.69	58.434
1.6925	59.7815
1.695	59.3825
1.6975	57.5453
1.7	56.5107
1.7025	57.9539
1.705	56.8738
1.7075	58.3519
1.71	58.2798
1.7125	62.7434
1.715	60.8766
1.7175	59.9263
1.72	60.1073
1.7225	60.202
1.725	60.4503
1.7275	59.3577
1.73	57.9505
1.7325	56.7864
1.735	62.2888
1.7375	59.104
1.74	59.0248
1.7425	59.1368
1.745	57.9508
1.7475	58.8434
1.75	57.3655
1.7525	58.2386
1.755	57.8465
1.7575	58.4286
1.76	57.3642
1.7625	56.2417
1.765	55.0807
1.7675	58.4048
1.77	58.6037
1.7725	55.1927
1.775	54.1075
1.7775	54.3193
1.78	55.5295
1.7825	56.9728
1.785	57.4358
1.7875	59.1733
1.79	59.8249
1.7925	60.2071
1.795	58.7629
1.7975	56.361
1.8	57.7847
1.8025	56.1241
1.805	55.3395
1.8075	57.8896
1.81	57.7717
1.8125	57.1012
1.815	57.04
1.8175	56.5451
1.82	57.2977
1.8225	56.6769
1.825	55.7861
1.8275	56.3154
1.83	57.4266
1.8325	58.3884
1.835	58.7676
1.8375	58.5197
1.84	57.393
1.8425	57.8203
1.845	57.1164
1.8475	55.6236
1.85	56.7111
1.8525	57.2499
1.855	55.948
1.8575	54.9301
1.86	54.9108
1.8625	56.8111
1.865	57.4512
1.8675	57.7041
1.87	55.2969
1.8725	55.6562
1.875	54.821
1.8775	54.1377
1.88	53.5457
1.8825	52.8167
1.885	52.5665
1.8875	52.986
1.89	53.2936
1.8925	53.332
1.895	53.2524
1.8975	56.0509
1.9	59.4076
1.9025	59.4595
1.905	59.6355
1.9075	57.1366
1.91	58.375
1.9125	58.4906
1.915	56.5108
1.9175	58.36
1.92	58.4727
1.9225	54.3931
1.925	52.0991
1.9275	53.5084
1.93	52.724
1.9325	51.5091
1.935	54.2569
1.9375	53.7338
1.94	53.7971
1.9425	53.8318
1.945	54.4454
1.9475	55.7634
1.95	56.9598
1.9525	57.2326
1.955	57.7719
1.9575	55.8897
1.96	54.0658
1.9625	55.24
1.965	55.5887
1.9675	55.4966
1.97	55.5057
1.9725	54.3899
1.975	54.8124
1.9775	55.406
1.98	56.7328
1.9825	57.5178
1.985	57.3125
1.9875	58.2884
1.99	58.0513
1.9925	58.5079
1.995	56.7568
1.9975	56.7139
2	56.813

[truncated: 4 more sheets: Fig. 4c, Fig. 4d, Fig. 4e, Fig. 4f]
